# Supplementary material for: μ-1,2-Bis(diethyl­phosphino)ethane-κ2 P:P′-bis­{[1,2-bis­(diethyl­phosphino)ethane-κ2 P,P′]trichloridonitrosyl­tungsten(II)}
Source: Acta Crystallogr Sect E Struct Rep Online. 2008 Jan 16;64(Pt 2):m367–8. doi: 10.1107/S1600536808001141 (PMC2960239; doi:10.1107/S1600536808001141)
Supplement: Supplementary file 1 [file e-64-0m367-sup1.cif]

##############################################################################
###                                                                        ###
###        Electronic paper (Acta Crystallographica Section E)             ###
###                                                                        ###
##############################################################################
#                                                                            #
# This CIF contains the data in a paper accepted for publication in Acta     #
# Crystallographica Section E. It conforms to the requirements of Notes      #
# for Authors for Section E, and has been peer reviewed under the auspices   #
# of the IUCr Commission on Journals.                                        #
#                                                                            #
# Full details of the Crystallographic Information File format               #
# are given in the paper "The Crystallographic Information File (CIF):       #
# a New Standard Archive File for Crystallography" by S. R. Hall, F. H.      #
# Allen and I. D. Brown [Acta Cryst. (1991), A47, 655-685].                  #
#                                                                            #
# The current version of the core CIF dictionary is obtainable from          #
# ftp://ftp.iucr.org/pub/cif_core.dic. The current version number is 2.1.    #
#                                                                            #
# Software is freely available for graphical display of the structure(s) in  #
# this CIF.  For information consult the CIF home page http://www.iucr.org/  #
# cif/home.html                                                              #
#                                                                            #
##############################################################################
                                             
data_global
_audit_creation_method     'WinGX routine CIF_UPDATE'
_audit_conform_dict_name     cif_core.dic
_audit_conform_dict_version     2.3
_journal_date_recd_electronic     2008-01-10
_journal_date_accepted     2008-01-11
_journal_name_full     'Acta Crystallographica, Section E'
_journal_year     2008
_journal_volume     64
_journal_issue      2
_journal_page_first     m367
_journal_page_last     m368
_journal_paper_category     QM
_journal_coeditor_code     SU2041
_publ_contact_author_name     'Blacque, Olivier'
_publ_contact_author_address
;
Anorganisch-Chemisches Institut der
Universit\"at Z\"urich
Winterthurerstrasse 190
CH-8057 Z\"urich
;
_publ_contact_author_email     oblacque@aci.uzh.ch
_publ_contact_author_fax     '+41 44 6356802'
_publ_contact_author_phone     '+41 44 6354651'
_publ_section_title
;\
\m-1,2-Bis(diethylphosphino)ethane-\k^2^<i>P</i>:<i>P</i>'-bis{[1,2-\
bis(diethylphosphino)ethane-\k^2^<i>P</i>,<i>P</i>']trichloridonitrosyl\
tungsten(II)}
;
loop_
    _publ_author_name
    _publ_author_address
    'Avramovi\'c, Nata\<sa'
;
Anorganisch-Chemisches Institut der Universit\"at Z\"urich
Winterthurerstrasse 190
CH-8057 Z\"urich
Switzerland
;
    'Blacque, Olivier'
;
Anorganisch-Chemisches Institut der Universit\"at Z\"urich
Winterthurerstrasse 190
CH-8057 Z\"urich
Switzerland
;
    'Schmalle, Helmut W.'
;
Anorganisch-Chemisches Institut der Universit\"at Z\"urich
Winterthurerstrasse 190
CH-8057 Z\"urich
Switzerland
;
    'Berke, Heinz'
;
Anorganisch-Chemisches Institut der Universit\"at Z\"urich
Winterthurerstrasse 190
CH-8057 Z\"urich
Switzerland
;
data_I
_audit_creation_method     SHELXL-97
_chemical_name_systematic
;\
\m-1,2-Bis(diethylphosphino)ethane-\k^2^P:P'-\
bis{[1,2-bis(diethylphosphino)ethane-\k^2^P,P']trichloridonitrosyltungsten(II)}
;
_chemical_name_common     ?
_chemical_formula_moiety     'C30 H72 Cl6 N2 O2 P6 W2'
_chemical_formula_sum     'C30 H72 Cl6 N2 O2 P6 W2'
_chemical_formula_iupac     '[W2 Cl6 (N O)2 (C10 H22 P2)3]'
_chemical_formula_weight     1259.10
_symmetry_cell_setting     orthorhombic
_symmetry_space_group_name_H-M     'P b c a'
_symmetry_space_group_name_Hall     '-P 2ac 2ab'
loop_
    _symmetry_equiv_pos_as_xyz
    'x, y, z'
    '-x+1/2, -y, z+1/2'
    '-x, y+1/2, -z+1/2'
    'x+1/2, -y+1/2, -z'
    '-x, -y, -z'
    'x-1/2, y, -z-1/2'
    'x, -y-1/2, z-1/2'
    '-x-1/2, y-1/2, z'
_cell_length_a     12.6406(14)
_cell_length_b     17.6485(14)
_cell_length_c     20.5243(17)
_cell_angle_alpha     90.00
_cell_angle_beta     90.00
_cell_angle_gamma     90.00
_cell_volume     4578.7(7)
_cell_formula_units_Z     4
_cell_measurement_reflns_used     7997
_cell_measurement_theta_min     2.80
_cell_measurement_theta_max     30.4
_cell_measurement_temperature     183(2)
_exptl_crystal_description     block
_exptl_crystal_colour     yellow
_exptl_crystal_size_max     0.26
_exptl_crystal_size_mid     0.20
_exptl_crystal_size_min     0.15
_exptl_crystal_density_diffrn     1.827
_exptl_crystal_density_meas     ?
_exptl_crystal_density_method     'not measured'
_exptl_crystal_F_000     2488
_exptl_absorpt_coefficient_mu     5.610
_exptl_absorpt_correction_type     numerical
_exptl_absorpt_process_details     '(Coppens <i>et al.</i>,  1965)'
_exptl_absorpt_correction_T_min     0.3289
_exptl_absorpt_correction_T_max     0.4990
_exptl_special_details
;
;
_diffrn_ambient_temperature     183(2)
_diffrn_radiation_type     MoK\a
_diffrn_radiation_wavelength     0.71073
_diffrn_radiation_source     'fine-focus sealed tube'
_diffrn_radiation_monochromator     graphite
_diffrn_measurement_device_type     'Stoe IPDS'
_diffrn_measurement_method     '\f oscillation scan'
_diffrn_detector_area_resol_mean     ?
_diffrn_reflns_number     52250
_diffrn_reflns_av_R_equivalents     0.0785
_diffrn_reflns_av_sigmaI/netI     0.0372
_diffrn_reflns_theta_min     2.81
_diffrn_reflns_theta_max     25.00
_diffrn_reflns_theta_full     25.00
_diffrn_measured_fraction_theta_max     0.988
_diffrn_measured_fraction_theta_full     0.988
_diffrn_reflns_limit_h_min     -15
_diffrn_reflns_limit_h_max     15
_diffrn_reflns_limit_k_min     -20
_diffrn_reflns_limit_k_max     20
_diffrn_reflns_limit_l_min     -24
_diffrn_reflns_limit_l_max     24
_diffrn_standards_number     ?
_diffrn_standards_interval_count     ?
_diffrn_standards_interval_time     ?
_diffrn_standards_decay_%     0
_refine_special_details
;
 Refinement of F\^2\^ against ALL reflections.  The weighted R-factor wR and
 goodness of fit S are based on F\^2\^, conventional R-factors R are based
 on F, with F set to zero for negative F\^2\^. The threshold expression of
 F\^2\^ > 2sigma(F\^2\^) is used only for calculating R-factors(gt) etc. and is
 not relevant to the choice of reflections for refinement.  R-factors based
 on F\^2\^ are statistically about twice as large as those based on F, and R-
 factors based on ALL data will be even larger.
;
_reflns_number_total     3982
_reflns_number_gt     3026
_reflns_threshold_expression     I>2\s(I)
_refine_ls_structure_factor_coef     Fsqd
_refine_ls_matrix_type     full
_refine_ls_R_factor_all     0.0308
_refine_ls_R_factor_gt     0.0235
_refine_ls_wR_factor_gt     0.0556
_refine_ls_wR_factor_ref     0.0562
_refine_ls_goodness_of_fit_ref     0.845
_refine_ls_restrained_S_all     0.845
_refine_ls_number_reflns     3982
_refine_ls_number_parameters     224
_refine_ls_number_restraints     1
_refine_ls_hydrogen_treatment     constr
_refine_ls_weighting_scheme     calc
_refine_ls_weighting_details
            'w=1/[\s\^2\^(Fo\^2\^)+(0.0357P)\^2\^] where P=(Fo\^2\^+2Fc\^2\^)/3'
_atom_sites_solution_hydrogens     geom
_atom_sites_solution_primary     direct
_atom_sites_solution_secondary     difmap
_refine_ls_shift/su_max     0.001
_refine_ls_shift/su_mean     0.000
_refine_diff_density_max     1.044
_refine_diff_density_min     -1.272
_refine_ls_extinction_method     none
_refine_ls_extinction_coef     ?
loop_
    _atom_type_symbol
    _atom_type_description
    _atom_type_scat_dispersion_real
    _atom_type_scat_dispersion_imag
    _atom_type_scat_source
    'C' 'C' 0.0033 0.0016
                         'International Tables Vol C Tables 4.2.6.8 and 6.1.1.4'
    'H' 'H' 0.0000 0.0000
                         'International Tables Vol C Tables 4.2.6.8 and 6.1.1.4'
    'Cl' 'Cl' 0.1484 0.1585
                         'International Tables Vol C Tables 4.2.6.8 and 6.1.1.4'
    'N' 'N' 0.0061 0.0033
                         'International Tables Vol C Tables 4.2.6.8 and 6.1.1.4'
    'O' 'O' 0.0106 0.0060
                         'International Tables Vol C Tables 4.2.6.8 and 6.1.1.4'
    'P' 'P' 0.1023 0.0942
                         'International Tables Vol C Tables 4.2.6.8 and 6.1.1.4'
    'W' 'W' -0.8490 6.8722
                         'International Tables Vol C Tables 4.2.6.8 and 6.1.1.4'
_computing_data_collection     'IPDS Software (Stoe & Cie, 1999)'
_computing_cell_refinement     'IPDS Software (Stoe & Cie, 1999)'
_computing_data_reduction     'XRED (Stoe & Cie, 1999)'
_computing_structure_solution     'SHELXS97 (Sheldrick, 2008)'
_computing_structure_refinement     'SHELXL97 (Sheldrick, 2008)'
_computing_molecular_graphics     'ORTEP-3 for Windows (Farrugia, 1997)'
_computing_publication_material
;
WinGX (Farrugia, 1999), SHELXL97 (Sheldrick, 2008) and PLATON
(Spek, 2003)
;
loop_
    _atom_site_type_symbol
    _atom_site_label
    _atom_site_fract_x
    _atom_site_fract_y
    _atom_site_fract_z
    _atom_site_U_iso_or_equiv
    _atom_site_adp_type
    _atom_site_calc_flag
    _atom_site_refinement_flags
    _atom_site_occupancy
    _atom_site_disorder_assembly
    _atom_site_disorder_group
    W W1 0.826046(13) 0.388044(11) 0.379416(7) 0.01301(6) Uani d . 1 A .
    Cl Cl1 0.77419(9) 0.50925(7) 0.43099(5) 0.0229(3) Uani d . 1 . .
    Cl Cl2 0.95733(9) 0.33344(8) 0.30362(5) 0.0232(3) Uani d . 1 . .
    Cl Cl3 0.76818(10) 0.45607(8) 0.27925(5) 0.0261(3) Uani d . 1 . .
    P P1 0.75410(11) 0.26356(8) 0.33323(6) 0.0221(3) Uani d . 1 . .
    P P2 0.62919(11) 0.38137(9) 0.40971(8) 0.0319(3) Uani d . 1 . .
    P P3 0.99811(9) 0.46776(7) 0.39288(5) 0.0141(3) Uani d . 1 . .
    N N1 0.8622(3) 0.3381(2) 0.45154(17) 0.0180(9) Uani d . 1 . .
    O O1 0.8860(3) 0.3047(2) 0.50083(16) 0.0282(9) Uani d . 1 A .
    C C1 0.6454(7) 0.2268(5) 0.3833(5) 0.0341(16) Uani d PD 0.631(8) A 1
    H H1A 0.6141 0.1827 0.3627 0.041 Uiso calc PR 0.631(8) A 1
    H H1B 0.6716 0.2120 0.4259 0.041 Uiso calc PR 0.631(8) A 1
    C C2 0.5642(6) 0.2887(5) 0.3901(5) 0.0341(16) Uani d PD 0.631(8) A 1
    H H2A 0.5147 0.2756 0.4244 0.041 Uiso calc PR 0.631(8) A 1
    H H2B 0.5248 0.2934 0.3497 0.041 Uiso calc PR 0.631(8) A 1
    C C3 0.6069(13) 0.2531(10) 0.3577(7) 0.0341(16) Uani d PD 0.369(8) A 2
    H H3A 0.5619 0.2840 0.3301 0.041 Uiso calc PR 0.369(8) A 2
    H H3B 0.5842 0.2007 0.3547 0.041 Uiso calc PR 0.369(8) A 2
    C C4 0.6042(13) 0.2805(9) 0.4274(7) 0.0341(16) Uani d PD 0.369(8) A 2
    H H4A 0.6597 0.2580 0.4538 0.041 Uiso calc PR 0.369(8) A 2
    H H4B 0.5360 0.2723 0.4478 0.041 Uiso calc PR 0.369(8) A 2
    C C5 0.8399(6) 0.1786(4) 0.3396(3) 0.0505(18) Uani d . 1 A .
    H H5A 0.7963 0.1345 0.3313 0.061 Uiso calc R 1 . .
    H H5B 0.8917 0.1813 0.3048 0.061 Uiso calc R 1 . .
    C C6 0.8966(6) 0.1655(4) 0.4000(4) 0.072(3) Uani d . 1 . .
    H H6A 0.9530 0.2016 0.4040 0.107 Uiso calc R 1 A .
    H H6B 0.9255 0.1152 0.3999 0.107 Uiso calc R 1 . .
    H H6C 0.8489 0.1709 0.4361 0.107 Uiso calc R 1 . .
    C C7 0.7194(6) 0.2647(3) 0.2484(3) 0.0408(15) Uani d . 1 A .
    H H7A 0.6749 0.3085 0.2405 0.049 Uiso calc R 1 . .
    H H7B 0.7837 0.2714 0.2232 0.049 Uiso calc R 1 . .
    C C8 0.6617(5) 0.1942(4) 0.2226(3) 0.0484(18) Uani d . 1 . .
    H H8A 0.7019 0.1497 0.2332 0.073 Uiso calc R 1 A .
    H H8B 0.6542 0.1980 0.1762 0.073 Uiso calc R 1 . .
    H H8C 0.5930 0.1909 0.2423 0.073 Uiso calc R 1 . .
    C C9 0.5410(4) 0.4353(5) 0.3574(3) 0.051(2) Uani d . 1 A .
    H H9A 0.5584 0.4886 0.3613 0.062 Uiso calc R 1 . .
    H H9B 0.5535 0.4205 0.3126 0.062 Uiso calc R 1 . .
    C C10 0.4233(5) 0.4248(7) 0.3728(3) 0.099(4) Uani d . 1 . .
    H H10A 0.3817 0.4455 0.3380 0.148 Uiso calc R 1 A .
    H H10B 0.4065 0.4504 0.4127 0.148 Uiso calc R 1 . .
    H H10C 0.4080 0.3718 0.3773 0.148 Uiso calc R 1 . .
    C C11 0.5917(5) 0.4121(4) 0.4913(3) 0.0462(19) Uani d . 1 A .
    H H11A 0.5940 0.4670 0.4927 0.055 Uiso calc R 1 . .
    H H11B 0.5192 0.3968 0.4992 0.055 Uiso calc R 1 . .
    C C12 0.6603(6) 0.3814(6) 0.5455(3) 0.082(3) Uani d . 1 . .
    H H12A 0.6658 0.3273 0.5415 0.123 Uiso calc R 1 A .
    H H12B 0.6291 0.3938 0.5868 0.123 Uiso calc R 1 . .
    H H12C 0.7295 0.4035 0.5428 0.123 Uiso calc R 1 . .
    C C13 1.0135(4) 0.5223(3) 0.46896(19) 0.0157(10) Uani d . 1 . .
    H H13A 1.0860 0.5398 0.4720 0.019 Uiso calc R 1 . .
    H H13B 0.9682 0.5666 0.4668 0.019 Uiso calc R 1 . .
    C C14 1.1275(4) 0.4204(3) 0.3871(2) 0.0207(10) Uani d . 1 A .
    H H14A 1.1397 0.4068 0.3419 0.025 Uiso calc R 1 . .
    H H14B 1.1818 0.4565 0.3994 0.025 Uiso calc R 1 . .
    C C15 1.1407(4) 0.3499(3) 0.4285(3) 0.0306(13) Uani d . 1 . .
    H H15A 1.1336 0.3630 0.4737 0.046 Uiso calc R 1 A .
    H H15B 1.2094 0.3285 0.4211 0.046 Uiso calc R 1 . .
    H H15C 1.0874 0.3135 0.4170 0.046 Uiso calc R 1 . .
    C C16 1.0053(4) 0.5396(3) 0.3298(2) 0.0239(12) Uani d . 1 A .
    H H16A 1.0112 0.5143 0.2880 0.029 Uiso calc R 1 . .
    H H16B 0.9390 0.5674 0.3297 0.029 Uiso calc R 1 . .
    C C17 1.0947(4) 0.5963(3) 0.3352(3) 0.0340(14) Uani d . 1 . .
    H H17A 1.0875 0.6246 0.3749 0.051 Uiso calc R 1 A .
    H H17B 1.0923 0.6305 0.2988 0.051 Uiso calc R 1 . .
    H H17C 1.1612 0.5700 0.3352 0.051 Uiso calc R 1 . .
loop_
    _atom_site_aniso_label
    _atom_site_aniso_U_11
    _atom_site_aniso_U_22
    _atom_site_aniso_U_33
    _atom_site_aniso_U_12
    _atom_site_aniso_U_13
    _atom_site_aniso_U_23
    W1 0.01297(9) 0.01534(10) 0.01072(9) 0.00073(8) 0.00014(7) 0.00121(8)
    Cl1 0.0221(6) 0.0214(7) 0.0251(6) 0.0079(5) -0.0026(5) -0.0062(5)
    Cl2 0.0198(6) 0.0291(7) 0.0206(6) 0.0006(5) 0.0059(5) -0.0074(5)
    Cl3 0.0311(7) 0.0298(8) 0.0174(5) 0.0003(6) -0.0063(5) 0.0073(5)
    P1 0.0230(7) 0.0242(8) 0.0190(6) -0.0073(6) 0.0008(5) -0.0066(5)
    P2 0.0183(6) 0.0265(8) 0.0510(9) -0.0004(7) 0.0133(6) -0.0013(7)
    P3 0.0145(6) 0.0166(6) 0.0113(5) -0.0011(5) 0.0025(4) 0.0009(4)
    N1 0.0156(19) 0.025(2) 0.0137(18) -0.0019(18) -0.0001(15) 0.0010(18)
    O1 0.033(2) 0.028(2) 0.0232(18) 0.0046(17) -0.0024(16) 0.0112(16)
    C1 0.022(4) 0.026(4) 0.055(5) -0.006(3) 0.011(3) 0.000(3)
    C2 0.022(4) 0.026(4) 0.055(5) -0.006(3) 0.011(3) 0.000(3)
    C3 0.022(4) 0.026(4) 0.055(5) -0.006(3) 0.011(3) 0.000(3)
    C4 0.022(4) 0.026(4) 0.055(5) -0.006(3) 0.011(3) 0.000(3)
    C5 0.073(5) 0.026(4) 0.052(4) -0.012(3) -0.027(4) 0.003(3)
    C6 0.068(5) 0.020(4) 0.127(7) 0.004(4) -0.052(5) 0.004(4)
    C7 0.065(4) 0.026(3) 0.032(3) -0.002(3) -0.029(3) -0.005(3)
    C8 0.063(4) 0.035(4) 0.047(3) 0.010(3) -0.036(3) -0.019(3)
    C9 0.023(3) 0.089(6) 0.042(3) 0.013(3) -0.013(3) -0.030(4)
    C10 0.015(3) 0.233(13) 0.049(4) 0.007(5) -0.004(3) -0.047(6)
    C11 0.026(3) 0.076(6) 0.037(3) 0.017(3) 0.017(3) 0.019(3)
    C12 0.045(4) 0.143(9) 0.058(4) 0.040(5) 0.025(4) 0.062(5)
    C13 0.019(2) 0.017(3) 0.011(2) -0.006(2) 0.0019(18) 0.0006(19)
    C14 0.016(2) 0.022(3) 0.024(2) 0.002(2) 0.004(2) -0.002(2)
    C15 0.028(3) 0.030(3) 0.034(3) 0.013(2) -0.001(2) 0.000(3)
    C16 0.032(3) 0.024(3) 0.017(2) -0.004(2) 0.004(2) 0.006(2)
    C17 0.034(3) 0.032(4) 0.036(3) -0.008(3) 0.003(2) 0.017(3)
_geom_special_details
;
 All esds (except the esd in the dihedral angle between two l.s. planes)
 are estimated using the full covariance matrix.  The cell esds are taken
 into account individually in the estimation of esds in distances, angles
 and torsion angles; correlations between esds in cell parameters are only
 used when they are defined by crystal symmetry.  An approximate (isotropic)
 treatment of cell esds is used for estimating esds involving l.s. planes.
;
loop_
    _geom_bond_atom_site_label_1
    _geom_bond_atom_site_label_2
    _geom_bond_site_symmetry_2
    _geom_bond_distance
    _geom_bond_publ_flag
    W1 P1 . 2.5598(13) yes
    W1 P2 . 2.5675(14) yes
    W1 P3 . 2.6051(12) yes
    W1 Cl1 . 2.4750(12) yes
    W1 Cl2 . 2.4703(11) yes
    W1 Cl3 . 2.4905(11) yes
    W1 N1 . 1.783(4) yes
    P1 C7 . 1.796(5) no
    P1 C1 . 1.834(8) no
    P1 C5 . 1.855(7) no
    P1 C3 . 1.936(15) no
    P2 C9 . 1.817(7) no
    P2 C11 . 1.822(6) no
    P2 C4 . 1.844(16) no
    P2 C2 . 1.874(9) no
    P3 C16 . 1.815(5) no
    P3 C14 . 1.840(5) no
    P3 C13 . 1.844(4) no
    N1 O1 . 1.208(5) yes
    C1 C2 . 1.506(10) no
    C1 H1A . 0.9700 no
    C1 H1B . 0.9700 no
    C2 H2A . 0.9700 no
    C2 H2B . 0.9700 no
    C3 C4 . 1.511(10) no
    C3 H3A . 0.9700 no
    C3 H3B . 0.9700 no
    C4 H4A . 0.9700 no
    C4 H4B . 0.9700 no
    C5 C6 . 1.450(9) no
    C5 H5A . 0.9700 no
    C5 H5B . 0.9700 no
    C6 H6A . 0.9600 no
    C6 H6B . 0.9600 no
    C6 H6C . 0.9600 no
    C7 C8 . 1.536(8) no
    C7 H7A . 0.9700 no
    C7 H7B . 0.9700 no
    C8 H8A . 0.9600 no
    C8 H8B . 0.9600 no
    C8 H8C . 0.9600 no
    C9 C10 . 1.531(8) no
    C9 H9A . 0.9700 no
    C9 H9B . 0.9700 no
    C10 H10A . 0.9600 no
    C10 H10B . 0.9600 no
    C10 H10C . 0.9600 no
    C11 C12 . 1.512(8) no
    C11 H11A . 0.9700 no
    C11 H11B . 0.9700 no
    C12 H12A . 0.9600 no
    C12 H12B . 0.9600 no
    C12 H12C . 0.9600 no
    C13 C13 5_766 1.535(8) yes
    C13 H13A . 0.9700 no
    C13 H13B . 0.9700 no
    C14 C15 . 1.516(7) no
    C14 H14A . 0.9700 no
    C14 H14B . 0.9700 no
    C15 H15A . 0.9600 no
    C15 H15B . 0.9600 no
    C15 H15C . 0.9600 no
    C16 C17 . 1.514(7) no
    C16 H16A . 0.9700 no
    C16 H16B . 0.9700 no
    C17 H17A . 0.9600 no
    C17 H17B . 0.9600 no
    C17 H17C . 0.9600 no
loop_
    _geom_angle_atom_site_label_1
    _geom_angle_atom_site_label_2
    _geom_angle_atom_site_label_3
    _geom_angle_site_symmetry_1
    _geom_angle_site_symmetry_3
    _geom_angle
    _geom_angle_publ_flag
    N1 W1 Cl1 . . 98.06(14) yes
    N1 W1 Cl2 . . 99.08(13) yes
    N1 W1 Cl3 . . 177.72(13) yes
    Cl1 W1 Cl2 . . 141.66(4) yes
    Cl2 W1 Cl3 . . 82.27(4) yes
    Cl1 W1 Cl3 . . 81.87(4) yes
    N1 W1 P1 . . 88.51(14) no
    Cl1 W1 P1 . . 143.71(4) no
    Cl1 W1 P2 . . 71.30(5) yes
    Cl1 W1 P3 . . 73.09(4) yes
    Cl2 W1 P1 . . 70.77(4) yes
    Cl2 W1 P3 . . 73.54(4) yes
    Cl3 W1 P1 . . 90.21(4) yes
    N1 W1 P2 . . 91.41(13) no
    Cl2 W1 P2 . . 141.78(5) no
    Cl3 W1 P2 . . 86.41(5) no
    P1 W1 P2 . . 72.90(5) yes
    N1 W1 P3 . . 88.00(13) no
    Cl3 W1 P3 . . 94.16(4) no
    P1 W1 P3 . . 143.07(4) no
    P2 W1 P3 . . 143.92(4) no
    C7 P1 C1 . . 111.4(4) no
    C7 P1 C5 . . 102.7(3) no
    C1 P1 C5 . . 96.5(4) no
    C7 P1 C3 . . 91.0(5) no
    C5 P1 C3 . . 117.8(6) no
    C7 P1 W1 . . 115.9(2) no
    C1 P1 W1 . . 111.2(3) no
    C5 P1 W1 . . 117.3(2) no
    C3 P1 W1 . . 109.1(5) no
    C9 P2 C11 . . 103.1(3) no
    C9 P2 C4 . . 121.1(6) no
    C11 P2 C4 . . 93.5(5) no
    C9 P2 C2 . . 93.5(4) no
    C11 P2 C2 . . 110.1(4) no
    C9 P2 W1 . . 115.3(2) no
    C11 P2 W1 . . 117.4(2) no
    C4 P2 W1 . . 104.9(5) no
    C2 P2 W1 . . 114.4(3) no
    C16 P3 C14 . . 103.1(2) no
    C16 P3 C13 . . 103.6(2) no
    C14 P3 C13 . . 101.4(2) no
    C16 P3 W1 . . 110.08(17) no
    C14 P3 W1 . . 119.35(17) no
    C13 P3 W1 . . 117.34(15) no
    O1 N1 W1 . . 179.3(4) yes
    C2 C1 P1 . . 107.8(7) no
    C2 C1 H1A . . 110.1 no
    P1 C1 H1A . . 110.1 no
    C2 C1 H1B . . 110.1 no
    P1 C1 H1B . . 110.1 no
    H1A C1 H1B . . 108.5 no
    C1 C2 P2 . . 110.7(6) no
    C1 C2 H2A . . 109.5 no
    P2 C2 H2A . . 109.5 no
    C1 C2 H2B . . 109.5 no
    P2 C2 H2B . . 109.5 no
    H2A C2 H2B . . 108.1 no
    C4 C3 P1 . . 103.7(10) no
    C4 C3 H3A . . 111.0 no
    P1 C3 H3A . . 111.0 no
    C4 C3 H3B . . 111.0 no
    P1 C3 H3B . . 111.0 no
    H3A C3 H3B . . 109.0 no
    C3 C4 P2 . . 96.8(11) no
    C3 C4 H4A . . 112.4 no
    P2 C4 H4A . . 112.4 no
    C3 C4 H4B . . 112.4 no
    P2 C4 H4B . . 112.4 no
    H4A C4 H4B . . 110.0 no
    C6 C5 P1 . . 118.6(5) no
    C6 C5 H5A . . 107.7 no
    P1 C5 H5A . . 107.7 no
    C6 C5 H5B . . 107.7 no
    P1 C5 H5B . . 107.7 no
    H5A C5 H5B . . 107.1 no
    C5 C6 H6A . . 109.5 no
    C5 C6 H6B . . 109.5 no
    H6A C6 H6B . . 109.5 no
    C5 C6 H6C . . 109.5 no
    H6A C6 H6C . . 109.5 no
    H6B C6 H6C . . 109.5 no
    C8 C7 P1 . . 116.2(4) no
    C8 C7 H7A . . 108.2 no
    P1 C7 H7A . . 108.2 no
    C8 C7 H7B . . 108.2 no
    P1 C7 H7B . . 108.2 no
    H7A C7 H7B . . 107.4 no
    C7 C8 H8A . . 109.5 no
    C7 C8 H8B . . 109.5 no
    H8A C8 H8B . . 109.5 no
    C7 C8 H8C . . 109.5 no
    H8A C8 H8C . . 109.5 no
    H8B C8 H8C . . 109.5 no
    C10 C9 P2 . . 114.3(6) no
    C10 C9 H9A . . 108.7 no
    P2 C9 H9A . . 108.7 no
    C10 C9 H9B . . 108.7 no
    P2 C9 H9B . . 108.7 no
    H9A C9 H9B . . 107.6 no
    C9 C10 H10A . . 109.5 no
    C9 C10 H10B . . 109.5 no
    H10A C10 H10B . . 109.5 no
    C9 C10 H10C . . 109.5 no
    H10A C10 H10C . . 109.5 no
    H10B C10 H10C . . 109.5 no
    C12 C11 P2 . . 114.9(5) no
    C12 C11 H11A . . 108.5 no
    P2 C11 H11A . . 108.5 no
    C12 C11 H11B . . 108.5 no
    P2 C11 H11B . . 108.5 no
    H11A C11 H11B . . 107.5 no
    C11 C12 H12A . . 109.5 no
    C11 C12 H12B . . 109.5 no
    H12A C12 H12B . . 109.5 no
    C11 C12 H12C . . 109.5 no
    H12A C12 H12C . . 109.5 no
    H12B C12 H12C . . 109.5 no
    C13 C13 P3 5_766 . 114.4(4) no
    C13 C13 H13A 5_766 . 108.7 no
    P3 C13 H13A . . 108.7 no
    C13 C13 H13B 5_766 . 108.7 no
    P3 C13 H13B . . 108.7 no
    H13A C13 H13B . . 107.6 no
    C15 C14 P3 . . 115.7(3) no
    C15 C14 H14A . . 108.3 no
    P3 C14 H14A . . 108.3 no
    C15 C14 H14B . . 108.3 no
    P3 C14 H14B . . 108.3 no
    H14A C14 H14B . . 107.4 no
    C14 C15 H15A . . 109.5 no
    C14 C15 H15B . . 109.5 no
    H15A C15 H15B . . 109.5 no
    C14 C15 H15C . . 109.5 no
    H15A C15 H15C . . 109.5 no
    H15B C15 H15C . . 109.5 no
    C17 C16 P3 . . 116.6(4) no
    C17 C16 H16A . . 108.2 no
    P3 C16 H16A . . 108.2 no
    C17 C16 H16B . . 108.2 no
    P3 C16 H16B . . 108.2 no
    H16A C16 H16B . . 107.3 no
    C16 C17 H17A . . 109.5 no
    C16 C17 H17B . . 109.5 no
    H17A C17 H17B . . 109.5 no
    C16 C17 H17C . . 109.5 no
    H17A C17 H17C . . 109.5 no
    H17B C17 H17C . . 109.5 no
loop_
    _geom_torsion_atom_site_label_1
    _geom_torsion_atom_site_label_2
    _geom_torsion_atom_site_label_3
    _geom_torsion_atom_site_label_4
    _geom_torsion_site_symmetry_1
    _geom_torsion_site_symmetry_2
    _geom_torsion_site_symmetry_3
    _geom_torsion_site_symmetry_4
    _geom_torsion
    _geom_torsion_publ_flag
    N1 W1 P1 C7 . . . . -169.6(3) no
    Cl2 W1 P1 C7 . . . . -69.4(3) no
    Cl1 W1 P1 C7 . . . . 88.8(3) no
    Cl3 W1 P1 C7 . . . . 12.3(3) no
    P2 W1 P1 C7 . . . . 98.5(3) no
    P3 W1 P1 C7 . . . . -84.9(3) no
    N1 W1 P1 C1 . . . . 61.9(4) no
    Cl2 W1 P1 C1 . . . . 162.1(4) no
    Cl1 W1 P1 C1 . . . . -39.7(4) no
    Cl3 W1 P1 C1 . . . . -116.2(4) no
    P2 W1 P1 C1 . . . . -30.0(4) no
    P3 W1 P1 C1 . . . . 146.6(4) no
    N1 W1 P1 C5 . . . . -47.8(3) no
    Cl2 W1 P1 C5 . . . . 52.4(3) no
    Cl1 W1 P1 C5 . . . . -149.4(3) no
    Cl3 W1 P1 C5 . . . . 134.1(3) no
    P2 W1 P1 C5 . . . . -139.7(3) no
    P3 W1 P1 C5 . . . . 36.9(3) no
    N1 W1 P1 C3 . . . . 89.5(5) no
    Cl2 W1 P1 C3 . . . . -170.3(5) no
    Cl1 W1 P1 C3 . . . . -12.1(5) no
    Cl3 W1 P1 C3 . . . . -88.6(5) no
    P2 W1 P1 C3 . . . . -2.4(5) no
    P3 W1 P1 C3 . . . . 174.2(5) no
    N1 W1 P2 C9 . . . . 172.8(3) no
    Cl2 W1 P2 C9 . . . . -80.6(3) no
    Cl1 W1 P2 C9 . . . . 74.7(3) no
    Cl3 W1 P2 C9 . . . . -7.9(3) no
    P1 W1 P2 C9 . . . . -99.2(3) no
    P3 W1 P2 C9 . . . . 84.2(3) no
    N1 W1 P2 C11 . . . . 50.8(3) no
    Cl2 W1 P2 C11 . . . . 157.5(3) no
    Cl1 W1 P2 C11 . . . . -47.2(3) no
    Cl3 W1 P2 C11 . . . . -129.8(3) no
    P1 W1 P2 C11 . . . . 138.8(3) no
    P3 W1 P2 C11 . . . . -37.7(3) no
    N1 W1 P2 C4 . . . . -51.3(5) no
    Cl2 W1 P2 C4 . . . . 55.3(5) no
    Cl1 W1 P2 C4 . . . . -149.4(5) no
    Cl3 W1 P2 C4 . . . . 128.0(5) no
    P1 W1 P2 C4 . . . . 36.7(5) no
    P3 W1 P2 C4 . . . . -139.9(5) no
    N1 W1 P2 C2 . . . . -80.5(4) no
    Cl2 W1 P2 C2 . . . . 26.2(4) no
    Cl1 W1 P2 C2 . . . . -178.5(4) no
    Cl3 W1 P2 C2 . . . . 98.9(4) no
    P1 W1 P2 C2 . . . . 7.5(4) no
    P3 W1 P2 C2 . . . . -169.0(4) no
    N1 W1 P3 C16 . . . . -177.1(2) no
    Cl2 W1 P3 C16 . . . . 82.81(18) no
    Cl1 W1 P3 C16 . . . . -78.06(18) no
    Cl3 W1 P3 C16 . . . . 2.13(18) no
    P1 W1 P3 C16 . . . . 98.03(19) no
    P2 W1 P3 C16 . . . . -87.5(2) no
    N1 W1 P3 C14 . . . . 64.0(2) no
    Cl2 W1 P3 C14 . . . . -36.06(18) no
    Cl1 W1 P3 C14 . . . . 163.07(18) no
    Cl3 W1 P3 C14 . . . . -116.74(18) no
    P1 W1 P3 C14 . . . . -20.84(19) no
    P2 W1 P3 C14 . . . . 153.66(18) no
    N1 W1 P3 C13 . . . . -59.1(2) no
    Cl2 W1 P3 C13 . . . . -159.16(18) no
    Cl1 W1 P3 C13 . . . . 39.97(17) no
    Cl3 W1 P3 C13 . . . . 120.16(18) no
    P1 W1 P3 C13 . . . . -143.94(18) no
    P2 W1 P3 C13 . . . . 30.6(2) no
    C7 P1 C1 C2 . . . . -77.2(8) no
    C5 P1 C1 C2 . . . . 176.4(7) no
    C3 P1 C1 C2 . . . . -36.6(10) no
    W1 P1 C1 C2 . . . . 53.7(8) no
    P1 C1 C2 P2 . . . . -45.4(9) no
    C9 P2 C2 C1 . . . . 140.7(8) no
    C11 P2 C2 C1 . . . . -113.9(7) no
    C4 P2 C2 C1 . . . . -55.6(10) no
    W1 P2 C2 C1 . . . . 20.8(9) no
    C7 P1 C3 C4 . . . . -158.7(11) no
    C1 P1 C3 C4 . . . . 58.6(11) no
    C5 P1 C3 C4 . . . . 96.3(12) no
    W1 P1 C3 C4 . . . . -40.8(13) no
    P1 C3 C4 P2 . . . . 69.6(11) no
    C9 P2 C4 C3 . . . . 58.9(12) no
    C11 P2 C4 C3 . . . . 166.5(10) no
    C2 P2 C4 C3 . . . . 39.8(8) no
    W1 P2 C4 C3 . . . . -73.8(11) no
    C7 P1 C5 C6 . . . . 170.9(6) no
    C1 P1 C5 C6 . . . . -75.4(7) no
    C3 P1 C5 C6 . . . . -91.1(8) no
    W1 P1 C5 C6 . . . . 42.5(7) no
    C1 P1 C7 C8 . . . . -43.2(6) no
    C5 P1 C7 C8 . . . . 59.1(6) no
    C3 P1 C7 C8 . . . . -59.7(7) no
    W1 P1 C7 C8 . . . . -171.6(4) no
    C11 P2 C9 C10 . . . . -55.8(6) no
    C4 P2 C9 C10 . . . . 46.6(8) no
    C2 P2 C9 C10 . . . . 55.7(6) no
    W1 P2 C9 C10 . . . . 174.8(5) no
    C9 P2 C11 C12 . . . . -174.5(6) no
    C4 P2 C11 C12 . . . . 62.4(8) no
    C2 P2 C11 C12 . . . . 86.8(7) no
    W1 P2 C11 C12 . . . . -46.4(7) no
    C16 P3 C13 C13 . . . 5_766 167.4(5) no
    C14 P3 C13 C13 . . . 5_766 -85.9(5) no
    W1 P3 C13 C13 . . . 5_766 45.9(5) no
    C16 P3 C14 C15 . . . . -172.3(4) no
    C13 P3 C14 C15 . . . . 80.6(4) no
    W1 P3 C14 C15 . . . . -50.0(4) no
    C14 P3 C16 C17 . . . . -58.1(5) no
    C13 P3 C16 C17 . . . . 47.3(5) no
    W1 P3 C16 C17 . . . . 173.5(4) no
loop_
    _geom_hbond_atom_site_label_D
    _geom_hbond_atom_site_label_H
    _geom_hbond_atom_site_label_A
    _geom_hbond_site_symmetry_A
    _geom_hbond_distance_DH
    _geom_hbond_distance_HA
    _geom_hbond_distance_DA
    _geom_hbond_angle_DHA
    _geom_hbond_publ_flag
    C5 H5B Cl2 . 0.97 2.81 3.196(7) 104.6 yes
    C11 H11A Cl1 . 0.97 2.71 3.129(7) 106.6 yes
    C13 H13B Cl1 . 0.97 2.75 3.132(5) 103.9 yes
    C14 H14A Cl2 . 0.97 2.76 3.150(5) 104.8 yes
    C13 H13A Cl1 5_766 0.97 2.80 3.425(5) 122.9 yes
    C10 H10A Cl3 6_556 0.96 2.81 3.726(7) 160.6 yes
    C2 H2A O1 4_456 0.97 2.65 3.579(10) 160.8 yes
    C4 H4B O1 4_456 0.97 2.56 3.470(15) 156.3 yes
