# Supplementary material for: μ-1,2-Bis(diethyl­phosphino)ethane-κ2 P:P′-bis­{[1,2-bis­(diethyl­phosphino)ethane-κ2 P,P′]trichloridonitrosyl­tungsten(II)}
Source: Acta Crystallogr Sect E Struct Rep Online. 2008 Jan 16;64(Pt 2):m367–8. doi: 10.1107/S1600536808001141 (PMC2960239; doi:10.1107/S1600536808001141)
Supplement: Supplementary file 2 [file e-64-0m367-Isup2.hkl]

#
# h,k,l, Fc-squared, Fo-squared, sigma(Fo-squared) and status flag
#
data_I
_shelx_title '  NATA144  Stoe IPDS measurement'
_shelx_refln_list_code          4
_shelx_F_calc_maximum      728.42
_exptl_crystal_F_000      2488.00
_reflns_d_resolution_high  0.8409
 
loop_
 _symmetry_equiv_pos_as_xyz
 'x, y, z'
 '-x+1/2, -y, z+1/2'
 '-x, y+1/2, -z+1/2'
 'x+1/2, -y+1/2, -z'
 '-x, -y, -z'
 'x-1/2, y, -z-1/2'
 'x, -y-1/2, z-1/2'
 '-x-1/2, y-1/2, z'
 
_cell_length_a    12.6406
_cell_length_b    17.6485
_cell_length_c    20.5243
_cell_angle_alpha  90.000
_cell_angle_beta   90.000
_cell_angle_gamma  90.000
 
_shelx_F_squared_multiplier     1.000
 
loop_
 _refln_index_h
 _refln_index_k
 _refln_index_l
 _refln_F_squared_calc
 _refln_F_squared_meas
 _refln_F_squared_sigma
 _refln_observed_status
   2   0   0   107280.54    97110.37   1837.25 o
   4   0   0    12334.72    12032.48    525.82 o
   6   0   0   119696.74   111833.79   1174.10 o
   8   0   0     2933.90     3575.12    405.32 o
  10   0   0     8034.82     7627.94    447.57 o
  12   0   0    59197.79    61722.64    818.86 o
  14   0   0    36151.06    33384.60    748.44 o
   2   1   0    54390.13    49111.53   1309.08 o
   4   1   0    33859.26    33066.13    793.43 o
   6   1   0    28420.86    29763.71    649.06 o
   8   1   0    20950.45    22177.24    563.38 o
  10   1   0    41100.46    41950.72    679.97 o
  12   1   0    10718.36    10147.50    552.03 o
  14   1   0     6245.37     6762.91    516.43 o
   2   2   0     3816.99     3426.84    493.35 o
   4   2   0    53944.77    53246.11   1000.00 o
   6   2   0    12904.82    13608.77    447.97 o
   8   2   0      331.12      473.79    375.98 o
  10   2   0    12128.40    11750.00    457.36 o
  12   2   0     5814.43     5886.54    481.22 o
  14   2   0     3345.55     2901.41    541.86 o
   2   3   0   102367.29    97842.38   1804.77 o
   4   3   0   146634.34   149259.47   1608.37 o
   6   3   0    37394.98    34464.41    684.27 o
   8   3   0    23737.97    24708.54    666.67 o
  10   3   0   106641.79   114197.23   1068.86 o
  12   3   0    15879.12    17078.65    601.33 o
  14   3   0    16960.23    15711.27    761.74 o
   0   4   0   156894.83   148494.98   3492.18 o
   2   4   0    11489.48    11065.73    694.84 o
   4   4   0   337525.09   358011.50   2437.79 o
   6   4   0   217266.06   242318.59   1687.01 o
   8   4   0   134239.55   144557.97   1241.00 o
  10   4   0     3184.57     3564.16    450.70 o
  12   4   0    12844.29    13259.00    521.52 o
  14   4   0    47042.79    46524.67    819.64 o
   2   5   0    56556.34    58476.95   1417.84 o
   4   5   0     2241.66     2174.10    315.34 o
   6   5   0     6803.67     7654.93    528.95 o
   8   5   0    18613.00    18947.58    563.38 o
  10   5   0    19888.38    21269.96    620.89 o
  12   5   0     6894.90     7365.42    534.82 o
  14   5   0      395.58      -43.04    643.58 o
   0   6   0    12657.76    11611.12    936.23 o
   2   6   0    44861.64    44600.96   1238.65 o
   4   6   0    12789.20    14485.14    572.77 o
   6   6   0     7233.12     8139.28    482.39 o
   8   6   0    12610.94    12754.70    466.35 o
  10   6   0       38.98     -251.17    505.48 o
  12   6   0    26409.39    25519.96    714.01 o
  14   6   0    15959.35    16104.08    723.01 o
   2   7   0    27975.31    27106.43    917.84 o
   4   7   0   191351.17   185318.16   1809.08 o
   6   7   0    16610.33    16430.37    591.16 o
   8   7   0    24899.70    26625.60    640.85 o
  10   7   0   151109.63   159647.56   1245.31 o
  12   7   0    18128.47    19232.79    676.84 o
  14   7   0    11293.34    10892.81    764.48 o
   0   8   0   125885.67   140249.67   2830.20 o
   2   8   0   123702.99   128448.41   1615.42 o
   4   8   0     3623.96     4398.28    521.52 o
   6   8   0    60590.43    64123.27    983.57 o
   8   8   0    15053.42    14943.67    516.04 o
  10   8   0      777.31      741.39    476.92 o
  12   8   0    31430.50    31056.74    739.05 o
   2   9   0      280.09      440.53    439.75 o
   4   9   0       53.84      242.18    390.85 o
   6   9   0     4317.54     3876.76    412.75 o
   8   9   0      781.65      801.25    523.47 o
  10   9   0      136.09      390.06    385.76 o
  12   9   0      236.20      399.06    514.08 o
   0  10   0    54837.59    67295.41   2189.75 o
   2  10   0    29592.01    33349.78    879.11 o
   4  10   0    50109.14    46408.47   1084.90 o
   6  10   0    56616.13    59977.34    972.22 o
   8  10   0    48694.00    49095.09    853.68 o
  10  10   0      690.36      481.22    470.66 o
  12  10   0    15779.58    14333.73    564.16 o
   2  11   0    48303.22    52873.65   1061.42 o
   4  11   0   106088.56   105720.31   1622.85 o
   6  11   0     4593.07     4830.21    462.05 o
   8  11   0    30612.91    30594.30    768.39 o
  10  11   0    87257.09    87937.05    995.70 o
  12  11   0    31182.30    29974.19    822.38 o
   2  12   0     7289.93     6897.89    561.82 o
   4  12   0     3344.13     3253.52    449.92 o
   6  12   0    59494.86    58796.58   1020.34 o
   8  12   0     4607.37     4809.08    470.66 o
  10  12   0     3168.44     3122.85    493.74 o
  12  12   0    21030.80    19722.23    751.17 o
   2  13   0    19099.92    19223.41    720.66 o
   4  13   0      203.36      496.87    450.70 o
   6  13   0      222.28      320.42    548.12 o
   8  13   0    18282.11    17278.18    622.07 o
  10  13   0     4787.69     4521.91    573.55 o
   2  14   0    13328.06    14545.39    717.53 o
   4  14   0     1226.72     1485.92    501.96 o
   6  14   0    81944.30    82962.48   1299.69 o
   8  14   0    14148.48    14475.36    751.96 o
  10  14   0      137.59       28.17    618.15 o
   2  15   0    53289.23    59265.29   1285.99 o
   4  15   0    77972.17    80957.79   1134.98 o
   6  15   0    17024.79    16368.16    565.73 o
   8  15   0     5558.03     3433.10    542.65 o
  10  15   0    30188.95    28821.22    860.72 o
   2  16   0    21114.16    20446.41    931.53 o
   4  16   0     5322.15     5179.97    455.40 o
   6  16   0      211.71      393.98    575.51 o
   8  16   0     3352.33     3647.11    713.22 o
   2  17   0    30970.55    32893.99   1262.91 o
   4  17   0    20511.40    21896.33    865.81 o
   6  17   0     6911.81     6293.43    520.74 o
   8  17   0     3787.91     4215.57    721.44 o
   4  18   0     8899.91     9061.82    720.66 o
   6  18   0    25455.90    22930.76    697.57 o
   4  19   0    11311.31    11180.76    786.39 o
   6  19   0     2019.75     1925.67    550.08 o
   4  20   0        1.10      218.31    789.52 o
   2   1   1    37745.13    33544.62   1082.16 o
   3   1   1    42101.30    40058.31    980.44 o
   4   1   1    90287.49    91688.63   1264.48 o
   5   1   1   132701.38   137521.98   1393.58 o
   6   1   1    40948.47    39289.14    722.22 o
   7   1   1     4681.75     5811.82    481.61 o
   8   1   1     5966.49     6351.72    451.88 o
   9   1   1     4967.50     5399.06    414.32 o
  10   1   1    19608.64    19095.47    519.17 o
  11   1   1    18799.24    19352.51    578.64 o
  12   1   1      581.79      717.53    477.70 o
  13   1   1     3298.45     3213.22    563.77 o
  14   1   1     9020.91     8834.12    701.49 o
  15   1   1     8888.77     8061.04    712.44 o
   1   2   1   226663.42   185711.75   3070.82 o
   2   2   1    24988.04    22078.65    916.28 o
   3   2   1     3264.00     3589.20    426.84 o
   4   2   1      710.28      813.77    302.82 o
   5   2   1    65337.24    65353.71    981.22 o
   6   2   1    63112.05    61497.29    885.37 o
   7   2   1    74338.95    83066.94    973.40 o
   8   2   1    26224.97    28334.13    637.32 o
   9   2   1     2057.10     1963.22    396.71 o
  10   2   1     6881.87     6600.55    405.32 o
  11   2   1     8303.43     8291.48    516.43 o
  12   2   1    11102.96    10919.02    527.00 o
  13   2   1    31057.65    31227.32    735.13 o
  14   2   1    23714.49    22713.23    658.45 o
   1   3   1      339.73      265.65    421.75 o
   2   3   1    12984.36    12783.65    720.66 o
   3   3   1    49199.91    49655.73   1080.20 o
   4   3   1     3173.77     3406.10    382.63 o
   5   3   1     1108.70     1275.04    320.42 o
   6   3   1     7487.90     7145.54    409.62 o
   7   3   1      816.51     1033.65    405.32 o
   8   3   1    42949.46    46548.14    757.83 o
   9   3   1    51586.03    54613.48    780.13 o
  10   3   1    22932.00    24901.03    616.20 o
  11   3   1     6759.70     6748.44    484.35 o
  12   3   1     7588.86     8057.52    515.65 o
  13   3   1     6476.89     6987.09    564.95 o
  14   3   1       66.56       78.25    553.21 o
   0   4   1    46491.34    43791.88   1726.92 o
   1   4   1     7907.64     7163.15    679.19 o
   2   4   1    30159.29    30264.10   1025.82 o
   3   4   1      799.34     1146.71    324.34 o
   4   4   1     5337.78     5052.04    412.75 o
   5   4   1     7650.10     6762.91    382.24 o
   6   4   1    11498.02    12411.59    539.12 o
   7   4   1    11796.40    13321.21    519.56 o
   8   4   1      103.58      191.71    374.41 o
   9   4   1     2126.48     2094.68    431.93 o
  10   4   1      616.05      640.85    489.05 o
  11   4   1     1218.49     1384.98    440.53 o
  12   4   1     8519.00     8194.84    492.57 o
  13   4   1     7363.18     7250.00    527.00 o
  14   4   1      108.10      260.17    664.71 o
   1   5   1      516.87      684.66    389.67 o
   2   5   1    23237.15    22198.37    885.37 o
   3   5   1    83670.05    84836.11   1377.15 o
   4   5   1    75693.69    78133.05   1178.80 o
   5   5   1    23084.10    22206.97    612.29 o
   6   5   1     4431.49     4610.33    446.01 o
   7   5   1      926.91      779.73    357.59 o
   8   5   1    20375.20    21284.83    587.64 o
   9   5   1    95316.75   100066.95   1009.78 o
  10   5   1    72688.38    78415.13    935.45 o
  11   5   1    46478.30    46941.34    742.18 o
  12   5   1    13362.79    13333.34    633.02 o
  13   5   1     2203.27     2136.15    544.99 o
  14   5   1     3983.32     4195.62    627.93 o
   0   6   1    31952.44    31653.38   1338.42 o
   1   6   1    96814.64    99232.05   1926.84 o
   2   6   1    10882.01    10689.36    665.49 o
   3   6   1     1572.06     1563.77    349.77 o
   4   6   1    69968.13    70877.58   1126.76 o
   5   6   1    76828.24    86692.14   1147.11 o
   6   6   1   110264.02   124873.69   1241.00 o
   7   6   1    56893.16    60703.08    885.76 o
   8   6   1    39711.13    40937.42    708.14 o
   9   6   1     6640.49     6478.48    420.97 o
  10   6   1      110.89      128.33    456.96 o
  11   6   1     8150.82     7997.27    482.39 o
  12   6   1     7052.56     7203.06    548.90 o
  13   6   1    12064.69    11949.93    631.85 o
  14   6   1    13644.68    13174.89    674.49 o
   1   7   1     6542.45     7011.74    588.42 o
   2   7   1     3965.02     4016.04    459.70 o
   3   7   1      550.85      577.47    285.99 o
   4   7   1      238.98      296.56    246.87 o
   5   7   1    14222.64    15787.17    616.59 o
   6   7   1     6304.02     6503.52    456.18 o
   7   7   1     2875.12     2730.44    386.15 o
   8   7   1     1661.24     1663.15    382.63 o
   9   7   1     1005.24      964.79    524.26 o
  10   7   1      755.28      915.49    446.79 o
  11   7   1      425.43      501.17    428.01 o
  12   7   1      629.65      622.85    528.95 o
  13   7   1     1149.62     1454.62    569.64 o
  14   7   1        3.38      -80.59    572.38 o
   0   8   1    15354.97    14868.16    938.19 o
   1   8   1    66161.09    65939.39   1462.44 o
   2   8   1    30746.83    29542.66    908.45 o
   3   8   1     1164.47     1107.59    301.64 o
   4   8   1    10499.80    11413.54    615.41 o
   5   8   1    15860.25    16460.49    603.29 o
   6   8   1    13484.62    13327.86    545.77 o
   7   8   1     7862.06     8474.96    483.96 o
   8   8   1     9176.57     9437.02    487.48 o
   9   8   1     6464.87     6487.88    515.65 o
  10   8   1        1.40      110.33    414.71 o
  11   8   1     5066.73     5293.82    520.74 o
  12   8   1    10068.83    10070.43    602.50 o
  13   8   1    11278.25    11372.07    675.67 o
   1   9   1     3956.46     4158.45    539.12 o
   2   9   1    31221.62    34758.23    975.35 o
   3   9   1    86907.74    92781.73   1428.01 o
   4   9   1   101141.63   108888.55   1413.93 o
   5   9   1    51348.15    52334.93    985.13 o
   6   9   1      459.10      520.74    354.85 o
   7   9   1     1055.83      910.80    381.06 o
   8   9   1    16691.29    17921.37    614.24 o
   9   9   1    33428.44    34233.19    728.09 o
  10   9   1    54375.56    53787.59    798.12 o
  11   9   1    29327.50    30648.29    710.09 o
  12   9   1     9887.44     9391.63    579.03 o
  13   9   1      288.41      859.94    705.79 o
   0  10   1    66467.43    72326.72   1787.56 o
   1  10   1    45173.33    50864.27   1206.18 o
   2  10   1    38828.90    43104.09    969.09 o
   3  10   1      120.27       56.34    413.54 o
   4  10   1     1593.57     1309.47    465.18 o
   5  10   1    26030.53    27282.49    731.22 o
   6  10   1    18594.44    18965.97    610.33 o
   7  10   1    15284.49    15385.38    555.95 o
   8  10   1      895.62      956.18    467.92 o
   9  10   1      510.89      595.46    423.32 o
  10  10   1      232.48      409.23    415.88 o
  11  10   1     3928.89     4102.11    534.43 o
  12  10   1    24017.06    23241.40    714.01 o
  13  10   1    14517.05    13912.37    685.84 o
   1  11   1      138.80       93.90    432.71 o
   2  11   1      566.63      344.68    412.75 o
   3  11   1     5944.95     5802.82    472.22 o
   4  11   1       32.67      106.03    383.80 o
   5  11   1      247.78      201.88    388.11 o
   6  11   1      467.15      440.92    410.41 o
   7  11   1     1332.11     1164.71    476.13 o
   8  11   1     2753.07     2965.96    466.35 o
   9  11   1       75.28      104.85    448.75 o
  10  11   1      731.69     1096.64    496.48 o
  11  11   1     1838.83     1476.14    580.99 o
  12  11   1      264.87      425.67    559.47 o
   0  12   1    13647.80     7698.36    807.12 o
   1  12   1    32002.31    32776.62   1047.34 o
   2  12   1     1131.48     1446.40    439.75 o
   3  12   1     3787.22     3957.36    458.53 o
   4  12   1    10833.27    10792.26    532.47 o
   5  12   1    43255.89    42910.82    961.66 o
   6  12   1    54808.47    57998.85   1030.13 o
   7  12   1    36041.68    37052.44    805.56 o
   8  12   1    18024.27    17620.12    584.51 o
   9  12   1     2947.72     3149.45    479.66 o
  10  12   1      732.55      712.44    555.56 o
  11  12   1     2737.30     2867.76    525.43 o
  12  12   1     9029.26     8659.63    724.18 o
   1  13   1    13689.60    13836.47    809.47 o
   2  13   1    29425.67    30058.31    856.42 o
   3  13   1    16318.78    16969.10    612.29 o
   4  13   1    53687.90    57186.26    942.10 o
   5  13   1    30334.26    31616.99    833.33 o
   6  13   1     3598.14     3307.51    535.21 o
   7  13   1     1864.52     1768.78    439.36 o
   8  13   1     6488.35     6467.14    537.95 o
   9  13   1    21164.56    21172.54    726.92 o
  10  13   1    26149.11    26124.82    780.91 o
  11  13   1    52340.05    51837.66    990.22 o
   1  14   1    18248.51    18044.22    995.31 o
   2  14   1     6874.00     7457.36    648.67 o
   3  14   1       40.50      118.94    475.35 o
   4  14   1     4973.70     5140.07    501.17 o
   5  14   1    11681.77    12302.04    584.12 o
   6  14   1     4249.79     4325.51    603.68 o
   7  14   1     1934.82     2371.28    461.27 o
   8  14   1     2632.00     2832.94    566.12 o
   9  14   1      745.26      733.96    500.39 o
  10  14   1     1029.98     1150.24    600.16 o
  11  14   1       91.12       14.48    601.33 o
   1  15   1     9760.37    10488.66    944.84 o
   2  15   1     6941.92     7853.68    663.15 o
   3  15   1     1156.93     1547.73    523.87 o
   4  15   1     2331.38     2742.96    473.79 o
   5  15   1     9890.45    10103.29    590.77 o
   6  15   1     3366.76     3439.75    435.45 o
   7  15   1     5450.10     5729.27    676.06 o
   8  15   1     6446.25     6021.13    617.37 o
   9  15   1     4251.75     3539.52    545.77 o
  10  15   1     1379.70     1106.81    661.97 o
   2  16   1    31050.74    31027.01   1073.55 o
   3  16   1     4491.78     4326.68    575.90 o
   4  16   1     1133.37     1194.45    475.74 o
   5  16   1    11426.37    11561.43    627.54 o
   6  16   1    10477.33    10106.42    621.28 o
   7  16   1    18841.36    20359.16    742.96 o
   8  16   1     7576.74     7519.17    693.27 o
   9  16   1      617.16      428.80    661.97 o
   2  17   1    13403.34    14408.85    968.31 o
   3  17   1    24649.42    26409.25    966.75 o
   4  17   1    13182.57    13039.52    719.09 o
   5  17   1     9980.20     9911.98    671.36 o
   6  17   1     3979.32     3890.85    595.85 o
   7  17   1     3150.83     2593.51    498.44 o
   8  17   1     5644.93     5877.94    665.49 o
   2  18   1       30.77      -12.91    883.02 o
   3  18   1      241.39      207.75    677.23 o
   4  18   1      475.64      394.37    586.46 o
   5  18   1      893.96      917.84    555.95 o
   6  18   1        5.99       23.87    673.71 o
   7  18   1      112.92      140.45    597.03 o
   3  19   1    21977.40    22832.95   1099.77 o
   4  19   1    11390.03    11634.20    893.98 o
   5  19   1     3699.43     3580.60    699.14 o
   6  19   1     2094.72     1887.72    702.27 o
   3  20   1      949.31      817.68   1012.13 o
   4  20   1    11602.19    12297.35    956.18 o
   2   0   2     7031.55     6056.73    547.73 o
   3   0   2    19062.91    20774.27    733.96 o
   4   0   2    68183.99    70613.88   1089.20 o
   5   0   2    27642.12    25257.45    629.11 o
   6   0   2    10551.69    10296.17    429.58 o
   7   0   2   123385.37   132876.44   1207.75 o
   8   0   2     3078.98     3731.61    357.59 o
   9   0   2      310.67      213.62    405.32 o
  10   0   2     6693.84     6844.68    464.01 o
  11   0   2    26184.40    28243.36    656.10 o
  12   0   2       15.95      130.67    425.67 o
  13   0   2    55729.02    55132.65    813.38 o
  14   0   2     2548.63     2392.80    588.81 o
   1   1   2    35679.92    27070.44   1070.42 o
   2   1   2      755.38      706.18    375.20 o
   3   1   2   134333.22   120125.25   1603.29 o
   4   1   2     5907.13     5743.35    415.88 o
   5   1   2    85569.86    89090.02   1121.68 o
   6   1   2     4060.64     3765.65    336.07 o
   7   1   2     4295.91     4139.67    462.44 o
   8   1   2      359.52      398.28    350.94 o
   9   1   2    53521.11    56329.84    794.21 o
  10   1   2     1061.03     1069.25    371.28 o
  11   1   2    22393.08    23188.59    636.54 o
  12   1   2      822.54      856.03    480.83 o
  13   1   2       36.16       95.46    476.13 o
  14   1   2        6.56       62.21    484.74 o
   0   2   2    22839.44    17287.57    978.48 o
   1   2   2       81.00      143.19    334.12 o
   2   2   2      698.25      497.26    337.25 o
   3   2   2    24247.28    23417.46    759.78 o
   4   2   2    13267.15    14485.53    572.77 o
   5   2   2     1754.96     1651.41    313.77 o
   6   2   2      117.18      124.02    239.44 o
   7   2   2     6960.69     8203.45    459.70 o
   8   2   2      124.57       71.21    367.76 o
   9   2   2     2537.15     2825.51    414.71 o
  10   2   2      195.68      214.40    469.88 o
  11   2   2      109.18       40.30    439.75 o
  12   2   2      180.64      318.86    417.45 o
  13   2   2      146.20      252.74    489.83 o
  14   2   2       41.38       82.55    565.73 o
   1   3   2    27892.93    23563.00   1001.57 o
   2   3   2    23237.77    20660.42    809.86 o
   3   3   2   189765.34   185485.61   1957.75 o
   4   3   2      862.80      922.54    325.90 o
   5   3   2   106474.11   105743.40   1217.92 o
   6   3   2      299.43      277.39    246.48 o
   7   3   2    14296.95    15779.74    549.30 o
   8   3   2     3938.22     3981.61    392.02 o
   9   3   2    71789.31    75590.02    881.06 o
  10   3   2     3379.40     3462.05    452.66 o
  11   3   2    64156.17    65236.73    836.07 o
  12   3   2      837.56      794.21    448.75 o
  13   3   2       21.76       25.82    514.48 o
  14   3   2      108.87      -64.55    601.33 o
   0   4   2    14205.63    13564.17    829.42 o
   1   4   2    70512.84    63570.06   1574.34 o
   2   4   2    22494.50    22080.61    838.03 o
   3   4   2     8066.25     8008.61    488.65 o
   4   4   2     5271.25     5480.05    393.98 o
   5   4   2   183935.20   176808.39   1552.43 o
   6   4   2       64.15       80.99    375.59 o
   7   4   2   203486.02   227378.81   1552.43 o
   8   4   2     1732.68     1855.63    376.37 o
   9   4   2    17951.80    18607.21    533.65 o
  10   4   2     1536.87     1694.05    492.18 o
  11   4   2     7678.59     8198.36    522.69 o
  12   4   2      870.44     1090.77    399.06 o
  13   4   2    37718.63    38321.62    735.52 o
  14   4   2      108.30      355.63    621.67 o
   1   5   2    45169.18    42961.68   1248.83 o
   2   5   2       21.47       95.07    311.42 o
   3   5   2    39174.07    38863.48    940.14 o
   4   5   2     8047.01     8122.46    474.18 o
   5   5   2     4475.38     4881.07    361.89 o
   6   5   2       71.74      137.32    356.42 o
   7   5   2      378.77      445.62    382.63 o
   8   5   2     8771.59     8628.33    455.01 o
   9   5   2    41172.65    41266.45    692.10 o
  10   5   2      292.68      525.82    494.13 o
  11   5   2     3495.02     3480.83    469.88 o
  12   5   2      749.36      964.01    559.47 o
  13   5   2     2387.69     2226.92    519.56 o
  14   5   2     2121.85     2079.03    589.98 o
   0   6   2     6195.02     6289.13    598.20 o
   1   6   2    19133.30    17937.02    793.43 o
   2   6   2    21859.22    21566.52    832.94 o
   3   6   2    10233.92     9191.32    504.30 o
   4   6   2     2545.71     2862.68    347.42 o
   5   6   2    24899.12    26811.83    697.18 o
   6   6   2     3805.13     3729.27    424.88 o
   7   6   2    20803.79    22851.34    600.94 o
   8   6   2     9847.53    10035.61    462.83 o
   9   6   2     1458.00     1519.56    338.81 o
  10   6   2      240.00      378.72    450.31 o
  11   6   2    10082.58    10111.12    506.26 o
  12   6   2      480.94      577.86    553.60 o
  13   6   2    20813.41    19376.77    669.80 o
  14   6   2     1204.49     1112.68    635.76 o
   1   7   2      885.88      826.68    327.07 o
   2   7   2     1997.27     2162.36    362.68 o
   3   7   2   175720.67   164344.75   1855.24 o
   4   7   2      978.80     1059.86    422.54 o
   5   7   2    87012.65    93826.73   1183.88 o
   6   7   2    21883.87    24083.74    643.58 o
   7   7   2      268.38      277.78    352.50 o
   8   7   2      161.65      337.25    318.86 o
   9   7   2   104275.87   112772.34   1086.46 o
  10   7   2      247.75      289.91    447.57 o
  11   7   2    52564.94    53197.60    806.34 o
  12   7   2      953.62      970.27    489.83 o
  13   7   2      153.61      359.94    501.96 o
  14   7   2      208.14      -18.00    591.16 o
   0   8   2    18326.76    15762.92    851.33 o
   1   8   2   181758.13   179519.25   2227.70 o
   2   8   2     1593.54     1600.94    355.24 o
   3   8   2    13919.83    11863.46    647.89 o
   4   8   2     1543.66     1661.19    439.36 o
   5   8   2    56985.05    61927.65    998.04 o
   6   8   2     1623.87     1821.99    389.28 o
   7   8   2    28499.98    30336.48    661.97 o
   8   8   2       83.27       51.64    368.94 o
   9   8   2     3058.53     3408.06    455.01 o
  10   8   2     1673.90     1728.48    421.75 o
  11   8   2    11486.48    11332.17    511.74 o
  12   8   2      140.66      190.14    510.95 o
  13   8   2    28228.98    28076.30    792.25 o
   1   9   2     1735.94     1708.14    493.74 o
   2   9   2     2995.71     3147.50    522.69 o
   3   9   2     4728.83     5030.13    522.69 o
   4   9   2     2312.71     2405.71    426.45 o
   5   9   2     3458.36     3148.67    443.66 o
   6   9   2        1.75       47.34    341.94 o
   7   9   2      120.65      246.87    371.28 o
   8   9   2      466.57      613.46    424.88 o
   9   9   2       24.99       91.16    419.01 o
  10   9   2     1927.88     1727.70    464.01 o
  11   9   2     3066.35     3859.94    571.21 o
  12   9   2     1688.31     1916.28    530.13 o
  13   9   2     1533.74     1382.63    598.98 o
   0  10   2    29398.63    33089.22   1081.77 o
   1  10   2    57885.57    61471.47   1356.03 o
   2  10   2     7520.39     7938.58    606.42 o
   3  10   2     1940.28     2139.28    442.10 o
   4  10   2    11400.17    11163.54    627.15 o
   5  10   2    54462.91    54550.11    961.27 o
   6  10   2     6821.92     6717.14    481.61 o
   7  10   2    58703.50    59624.05    884.19 o
   8  10   2      936.70      969.48    445.23 o
   9  10   2     9998.12    10864.25    559.86 o
  10  10   2      564.00      754.70    428.40 o
  11  10   2     7175.96     7264.09    580.59 o
  12  10   2        7.49       25.04    512.91 o
  13  10   2    15618.77    14515.27    757.83 o
   1  11   2    12775.11    13799.69    750.00 o
   2  11   2      357.54      312.60    458.92 o
   3  11   2    75594.22    79446.05   1290.30 o
   4  11   2     1238.73     1565.73    426.45 o
   5  11   2    83908.80    86181.19   1229.27 o
   6  11   2      981.92     1041.86    381.85 o
   7  11   2     6827.54     7266.44    548.90 o
   8  11   2     2787.85     2611.11    441.71 o
   9  11   2    69686.66    67899.88    919.01 o
  10  11   2      427.49      621.67    503.52 o
  11  11   2    91676.34    86494.96   1039.91 o
  12  11   2     1051.72      913.15    669.01 o
   0  12   2       77.06       74.73    447.97 o
   1  12   2    23561.61    23563.39    945.23 o
   2  12   2     9074.40     8972.23    553.99 o
   3  12   2      130.62      124.02    392.02 o
   4  12   2     1691.45     1610.72    415.88 o
   5  12   2    42239.88    41115.83    949.92 o
   6  12   2     1923.73     1926.84    532.47 o
   7  12   2    18841.91    19726.54    664.32 o
   8  12   2      930.17      991.00    504.70 o
   9  12   2     4889.89     4638.11    543.82 o
  10  12   2      157.76      271.52    544.99 o
  11  12   2     2121.40     1958.53    543.43 o
  12  12   2      357.07      556.73    563.38 o
   1  13   2    13868.38    14306.35    775.43 o
   2  13   2       84.37      148.28    395.15 o
   3  13   2     3174.95     3010.17    437.01 o
   4  13   2      909.45      962.05    510.95 o
   5  13   2     3129.18     3383.02    510.56 o
   6  13   2     1574.35     1547.73    461.27 o
   7  13   2     3678.57     3438.58    465.18 o
   8  13   2       26.20      115.81    431.53 o
   9  13   2     7444.64     7509.00    605.24 o
  10  13   2       23.50       94.68    553.99 o
  11  13   2     2075.60     2249.61    672.93 o
   0  14   2     3480.69     3394.76    752.35 o
   1  14   2    85363.34    91919.83   1927.62 o
   2  14   2     2393.66     2433.49    584.51 o
   3  14   2      316.38      310.64    479.66 o
   4  14   2     2929.55     3185.45    480.44 o
   5  14   2    48605.62    48280.93    962.83 o
   6  14   2     3714.85     3818.08    538.34 o
   7  14   2    52234.21    50181.95    968.70 o
   8  14   2      437.90      563.77    521.13 o
   9  14   2     2425.00     1929.97    550.86 o
  10  14   2     1099.57      971.44    627.15 o
  11  14   2     9181.36     8996.09    708.53 o
   1  15   2    10696.07    10705.01    809.47 o
   2  15   2      144.39      209.70    514.08 o
   3  15   2    64933.90    69631.10   1160.02 o
   4  15   2       18.71      -55.16    468.31 o
   5  15   2    49990.94    51288.75    907.67 o
   6  15   2        2.42      275.43    469.48 o
   7  15   2      952.80      942.49    543.43 o
   8  15   2       38.72      214.40    570.42 o
   9  15   2    35262.70    31236.71    818.86 o
  10  15   2      732.32      643.58    697.18 o
   1  16   2    10600.12    10000.40    900.24 o
   2  16   2      385.31      445.62    547.73 o
   3  16   2      587.67      679.19    518.00 o
   4  16   2      184.46      378.72    449.92 o
   5  16   2     3375.71     3935.84    555.16 o
   6  16   2      972.22      936.62    497.65 o
   7  16   2      724.05      696.40    515.26 o
   8  16   2        0.60     -149.45    529.34 o
   9  16   2       81.81       91.94    727.70 o
   2  17   2      188.57       99.37    633.41 o
   3  17   2    19003.29    20582.56    855.24 o
   4  17   2     1322.93     1268.78    578.64 o
   5  17   2    14970.85    15403.37    719.48 o
   6  17   2      472.66      672.14    454.62 o
   7  17   2      154.17      293.04    432.32 o
   8  17   2       77.61     -132.24    627.54 o
   2  18   2     2639.86     2798.91    775.82 o
   3  18   2       27.14       18.00    674.88 o
   4  18   2     1060.18     1037.56    562.99 o
   5  18   2    27795.87    28038.36    834.90 o
   6  18   2       66.09      224.18    552.82 o
   7  18   2    38869.96    37324.35    899.06 o
   3  19   2    17661.82    17917.46   1053.99 o
   4  19   2      256.75      406.10    739.05 o
   5  19   2     5712.41     5823.95    787.17 o
   6  19   2        0.02       61.03    578.25 o
   3  20   2     1173.01     1037.17    902.19 o
   4  20   2       77.48      -34.43    764.08 o
   1   1   3    39662.21    32942.89   1014.08 o
   2   1   3    18721.49    16550.87    701.49 o
   3   1   3    39387.33    36620.91    885.37 o
   4   1   3   101427.34    99785.65   1262.13 o
   5   1   3    38940.73    38029.36    749.22 o
   6   1   3    16298.53    14395.55    478.87 o
   7   1   3     2910.80     3401.02    438.97 o
   8   1   3     9887.92    10474.97    521.91 o
   9   1   3    16705.94    17932.32    550.08 o
  10   1   3    53654.76    56297.76    819.64 o
  11   1   3    21551.99    21418.63    587.64 o
  12   1   3     6700.09     6370.50    459.31 o
  13   1   3       63.44       84.90    521.52 o
  14   1   3     9334.53     9103.29    620.50 o
   0   2   3   276991.38   228702.38   2707.36 o
   1   2   3    83455.17    70100.20   1439.36 o
   2   2   3    27746.79    23322.78    791.47 o
   3   2   3     6939.28     6832.16    453.83 o
   4   2   3    87893.52    89513.34   1210.49 o
   5   2   3     4890.15     4728.09    380.28 o
   6   2   3   146459.17   139142.47   1278.56 o
   7   2   3    95049.05   106345.50   1066.51 o
   8   2   3    17835.27    20186.24    570.42 o
   9   2   3     2050.92     2306.73    379.11 o
  10   2   3        5.99       95.07    477.31 o
  11   2   3     8834.41     9336.47    474.57 o
  12   2   3    26404.67    27108.39    648.28 o
  13   2   3    25866.10    25168.24    645.93 o
  14   2   3    12749.86    12189.76    661.58 o
   1   3   3     4803.80     4375.59    477.31 o
   2   3   3      381.65      363.07    304.77 o
   3   3   3     2534.66     2473.79    349.37 o
   4   3   3    46742.34    45892.43    877.93 o
   5   3   3    14697.00    14243.75    484.35 o
   6   3   3      416.61      240.61    400.23 o
   7   3   3     2414.82     2149.45    426.84 o
   8   3   3     9908.17    11061.04    487.48 o
   9   3   3    31167.51    31828.26    642.41 o
  10   3   3    32487.95    34590.00    712.83 o
  11   3   3     1587.82     1524.26    447.18 o
  12   3   3     6213.04     6771.91    488.26 o
  13   3   3     1995.11     2411.58    539.12 o
  14   3   3     2473.58     1920.58    671.75 o
   0   4   3    21527.57    19933.11    845.07 o
   1   4   3    20749.92    18483.58    788.73 o
   2   4   3    16603.74    15639.68    669.80 o
   3   4   3     2331.48     2264.09    330.59 o
   4   4   3     2444.98     2075.12    301.64 o
   5   4   3    19615.35    19647.12    562.60 o
   6   4   3    26822.54    27803.61    669.80 o
   7   4   3      742.80      905.71    398.67 o
   8   4   3     5069.59     5370.11    420.19 o
   9   4   3      862.34      821.99    348.20 o
  10   4   3      640.63      412.36    465.96 o
  11   4   3      159.69      230.83    437.01 o
  12   4   3     3105.13     2721.44    454.62 o
  13   4   3     2511.93     2669.80    520.74 o
  14   4   3     2788.84     2567.29    605.24 o
   1   5   3    41467.30    38707.37   1097.81 o
   2   5   3    59969.96    56069.28   1164.32 o
   3   5   3   167054.86   168383.48   1776.60 o
   4   5   3    49950.79    50320.84    922.14 o
   5   5   3    12496.79    11447.58    463.22 o
   6   5   3    13950.54    15587.25    571.21 o
   7   5   3     2036.13     2008.22    356.03 o
   8   5   3    41565.69    41620.13    702.66 o
   9   5   3    25298.54    24839.61    562.60 o
  10   5   3    99996.58   106505.53   1063.77 o
  11   5   3    28563.54    28849.00    620.50 o
  12   5   3    19685.66    19176.85    664.71 o
  13   5   3        3.17      -97.03    498.04 o
  14   5   3     4829.38     5051.65    617.37 o
   0   6   3   178636.23   175442.17   2322.77 o
   1   6   3    33815.55    32776.23    993.74 o
   2   6   3   145018.05   142524.33   1834.12 o
   3   6   3     8209.85     8006.65    477.70 o
   4   6   3    16110.19    15008.22    543.04 o
   5   6   3    72177.55    80402.63   1076.29 o
   6   6   3    30749.86    33802.44    714.79 o
   7   6   3    43286.16    47318.09    812.99 o
   8   6   3    18232.41    18472.62    562.21 o
   9   6   3    12895.66    13163.15    541.47 o
  10   6   3     5270.41     5320.82    496.48 o
  11   6   3     1733.84     2301.25    483.57 o
  12   6   3     6299.08     6177.62    527.00 o
  13   6   3    15030.88    14234.36    606.03 o
  14   6   3    18385.85    17442.11    719.48 o
   1   7   3     3056.00     2703.44    396.32 o
   2   7   3     3030.00     2836.46    379.89 o
   3   7   3       52.29      102.90    247.26 o
   4   7   3    11720.11    12847.03    596.24 o
   5   7   3     1539.71     1733.57    405.32 o
   6   7   3     5476.06     5559.47    413.54 o
   7   7   3       10.27      -44.99    382.24 o
   8   7   3      962.76      945.62    342.72 o
   9   7   3     9019.14     9257.83    494.52 o
  10   7   3      369.56      526.21    414.32 o
  11   7   3     1214.27     1375.20    446.01 o
  12   7   3      127.00       39.12    491.00 o
  13   7   3     1344.15     1315.73    572.38 o
  14   7   3     2482.51     1864.24    641.63 o
   0   8   3    77320.33    74913.57   1547.34 o
   1   8   3    21857.62    21487.10    794.99 o
   2   8   3    30229.48    29716.76    886.93 o
   3   8   3     3117.27     3440.92    469.88 o
   4   8   3     3641.03     3987.87    462.83 o
   5   8   3    21880.27    22339.21    628.33 o
   6   8   3     2459.62     2635.37    405.32 o
   7   8   3     8269.54     8354.07    442.49 o
   8   8   3    22045.21    22233.19    577.07 o
   9   8   3     3036.35     3074.34    439.36 o
  10   8   3     3048.51     2723.01    468.31 o
  11   8   3     6948.75     6983.96    581.38 o
  12   8   3     1964.15     2219.09    512.52 o
  13   8   3    13303.25    13371.68    729.66 o
   1   9   3     7353.66     7620.50    571.21 o
   2   9   3    73817.73    78308.34   1262.52 o
   3   9   3   106704.66   115921.41   1555.95 o
   4   9   3   102902.47   111568.52   1381.85 o
   5   9   3    11418.94    11402.98    555.95 o
   6   9   3    41850.27    43586.88    793.82 o
   7   9   3     4952.08     5139.67    456.18 o
   8   9   3    11080.98    11364.64    573.94 o
   9   9   3    36565.09    37012.54    731.61 o
  10   9   3    31012.08    31420.59    656.49 o
  11   9   3    32805.69    33413.55    774.26 o
  12   9   3     2970.22     3150.24    508.61 o
  13   9   3       21.20      242.57    634.59 o
   0  10   3    56562.96    59986.34   1390.45 o
   1  10   3    58388.36    61952.69   1252.35 o
   2  10   3      695.35      586.85    400.63 o
   3  10   3     7351.91     7854.85    529.73 o
   4  10   3     7734.25     7714.01    522.30 o
   5  10   3    15028.23    15338.82    599.37 o
   6  10   3    50426.66    53432.34    879.89 o
   7  10   3     1762.98     1682.32    446.01 o
   8  10   3     8686.70     9316.51    575.90 o
   9  10   3     1944.96     2113.85    412.75 o
  10  10   3      246.91      205.40    416.28 o
  11  10   3     6790.42     7186.23    557.51 o
  12  10   3    11250.03    10660.02    579.42 o
  13  10   3    13002.86    12557.52    674.49 o
   1  11   3       21.83       37.56    433.10 o
   2  11   3     2035.10     1956.97    471.05 o
   3  11   3       11.88       30.52    415.10 o
   4  11   3     5766.12     6083.34    530.91 o
   5  11   3     1736.55     1589.99    399.45 o
   6  11   3     1322.22     1217.14    385.37 o
   7  11   3      168.55      136.15    480.05 o
   8  11   3     2015.88     1645.93    416.67 o
   9  11   3     4801.43     4871.68    486.70 o
  10  11   3      766.02      903.37    475.74 o
  11  11   3      311.09      323.16    514.87 o
  12  11   3     1551.35     2001.17    645.54 o
   0  12   3    61316.82    63039.16   1312.99 o
   1  12   3    15580.86    16432.71    806.73 o
   2  12   3     8841.68     8819.25    612.29 o
   3  12   3       24.45      111.50    374.02 o
   4  12   3     4823.55     5068.86    427.23 o
   5  12   3    28118.44    27933.50    775.43 o
   6  12   3    50290.73    52315.75    931.53 o
   7  12   3    32471.46    33414.34    778.95 o
   8  12   3    11479.47    11386.94    548.51 o
   9  12   3     7960.72     7814.95    560.25 o
  10  12   3        3.44      -75.90    532.86 o
  11  12   3     2049.67     1853.29    544.99 o
  12  12   3    18476.16    17183.50    714.01 o
   1  13   3     8010.01     7521.13    644.76 o
   2  13   3    22478.55    22374.82    846.24 o
   3  13   3    29773.90    30464.02    844.29 o
   4  13   3    24449.10    25960.89    788.34 o
   5  13   3    33885.63    36415.90    839.20 o
   6  13   3     2757.00     2898.67    477.70 o
   7  13   3     1270.91     1251.57    452.27 o
   8  13   3    29094.86    27782.49    701.49 o
   9  13   3    12727.33    12406.50    654.15 o
  10  13   3    53233.84    51200.73    878.33 o
  11  13   3    17701.61    18021.53    782.86 o
   0  14   3    27514.19    28339.21   1113.46 o
   1  14   3     1754.84     1681.53    648.28 o
   2  14   3     4368.32     4149.85    581.77 o
   3  14   3        8.61       71.99    428.80 o
   4  14   3     1710.09     1949.53    500.78 o
   5  14   3    14251.63    14806.74    619.72 o
   6  14   3     5513.54     5640.85    573.55 o
   7  14   3     6923.77     6312.99    519.95 o
   8  14   3     5110.40     5086.86    622.46 o
   9  14   3     2663.32     2772.30    572.77 o
  10  14   3      202.15      197.57    676.45 o
  11  14   3      254.69      -56.73    610.72 o
   1  15   3    13586.62    13269.96    748.83 o
   2  15   3     6229.33     6559.47    598.59 o
   3  15   3     1802.28     1880.28    469.48 o
   4  15   3    10489.55    10793.43    571.60 o
   5  15   3     7123.41     7359.16    559.47 o
   6  15   3      661.71      802.82    463.62 o
   7  15   3        9.11       23.87    572.77 o
   8  15   3     7145.71     6885.37    653.76 o
   9  15   3     1514.76     1369.33    575.90 o
  10  15   3     8825.53     8368.94    704.23 o
   1  16   3    43109.82    42491.41   1212.83 o
   2  16   3    14374.59    14097.03    760.96 o
   3  16   3     1463.12     1591.16    497.65 o
   4  16   3     5532.81     5882.24    536.78 o
   5  16   3     2184.29     2082.16    547.34 o
   6  16   3    37408.61    39232.02    873.63 o
   7  16   3    13760.30    13622.07    713.22 o
   8  16   3    12672.89    11693.28    614.63 o
   9  16   3      105.86      246.09    637.72 o
   1  17   3     2911.33     3071.21    764.48 o
   2  17   3    13946.20    13792.65    888.50 o
   3  17   3    17688.34    18525.44    846.64 o
   4  17   3    28674.88    28425.29    855.24 o
   5  17   3     7467.64     6985.92    582.16 o
   6  17   3     4948.06     4795.78    608.76 o
   7  17   3       70.42      260.56    532.86 o
   8  17   3     3876.95     3823.95    705.79 o
   2  18   3      294.11      369.33    651.80 o
   3  18   3      939.25      999.61    615.81 o
   4  18   3     1685.86     1327.07    570.81 o
   5  18   3      147.54      257.04    561.03 o
   6  18   3        8.53      188.58    669.01 o
   7  18   3      114.73      158.84    610.33 o
   2  19   3     9208.27     5179.19    809.08 o
   3  19   3     8621.63     8375.59    890.06 o
   4  19   3    15278.24    15971.84    902.97 o
   5  19   3     4181.74     4292.26    731.61 o
   6  19   3      120.32      245.31    594.68 o
   3  20   3      620.60      611.50    827.07 o
   4  20   3     9842.64     9888.11    852.90 o
   0   0   4   530600.56   391197.38   3081.77 o
   1   0   4      820.75      789.91    331.77 o
   2   0   4    17300.20    15548.52    626.37 o
   3   0   4     2585.28     2086.07    329.42 o
   4   0   4    37825.54    37347.83    787.56 o
   5   0   4    43847.30    43752.76    771.91 o
   6   0   4   211758.66   197001.27   1504.70 o
   7   0   4      928.57     1242.57    388.11 o
   8   0   4    49386.11    52703.86    764.48 o
   9   0   4     6744.98     6846.25    472.22 o
  10   0   4        9.81      -46.56    445.62 o
  11   0   4     1559.57     1518.00    438.58 o
  12   0   4    70260.52    69633.84    832.16 o
  13   0   4      500.88     1112.29    520.74 o
  14   0   4    31418.64    29967.54    744.52 o
   1   1   4     1880.63     1664.32    337.64 o
   2   1   4    48248.00    43653.78    965.96 o
   3   1   4     5255.92     5323.56    423.71 o
   4   1   4   114451.55   109241.84   1261.74 o
   5   1   4      367.75      294.60    263.69 o
   6   1   4    17707.18    18936.24    571.21 o
   7   1   4     2158.53     2355.63    402.58 o
   8   1   4    16571.41    16696.02    525.82 o
   9   1   4       17.47       20.34    332.55 o
  10   1   4    71388.70    75709.34    888.50 o
  11   1   4     6814.96     6672.54    492.18 o
  12   1   4    10744.20    10482.01    496.09 o
  13   1   4      515.18       13.30    507.82 o
  14   1   4    10355.88    10870.11    724.57 o
   0   2   4    22873.74    20105.64    764.08 o
   1   2   4    14570.46    11973.79    586.85 o
   2   2   4     7537.74     7734.35    496.87 o
   3   2   4     7741.35     7298.13    440.53 o
   4   2   4     2396.81     2734.35    339.20 o
   5   2   4    12113.51    12334.12    469.88 o
   6   2   4    29985.41    32994.15    687.79 o
   7   2   4      849.26      758.61    357.59 o
   8   2   4     1441.24     1463.62    384.98 o
   9   2   4     1956.29     2169.41    359.94 o
  10   2   4     3646.80     3563.77    463.22 o
  11   2   4      310.74      369.33    402.97 o
  12   2   4      721.97      804.77    389.28 o
  13   2   4       98.08      -16.43    550.08 o
  14   2   4       53.04      336.46    571.60 o
   1   3   4    11734.29     9958.53    543.43 o
   2   3   4   139152.52   126656.16   1575.90 o
   3   3   4      327.60      394.76    297.34 o
   4   3   4    76770.71    73512.55   1050.47 o
   5   3   4     1795.15     1777.78    279.73 o
   6   3   4     4100.81     4181.14    426.84 o
   7   3   4     1341.39     1710.88    341.16 o
   8   3   4    36136.73    38388.13    710.88 o
   9   3   4     3521.54     3527.78    390.45 o
  10   3   4   125191.52   130235.98   1091.55 o
  11   3   4     5345.61     5014.48    462.44 o
  12   3   4    25229.77    24886.94    604.07 o
  13   3   4      107.56       16.04    568.47 o
  14   3   4     8657.73     8217.92    654.93 o
   0   4   4   239774.42   230194.94   2339.99 o
   1   4   4     2837.84     2548.12    370.11 o
   2   4   4   104830.27    99758.27   1404.93 o
   3   4   4      166.30      259.78    293.04 o
   4   4   4    60792.07    59116.62    948.75 o
   5   4   4     4238.76     4030.13    326.29 o
   6   4   4   120933.55   130875.65   1223.79 o
   7   4   4     3939.74     4196.79    388.11 o
   8   4   4    73563.10    77028.59    904.54 o
   9   4   4      565.30      566.90    378.33 o
  10   4   4      348.10      404.93    453.83 o
  11   4   4     1084.52     1225.74    407.67 o
  12   4   4    24569.84    25908.46    670.19 o
  13   4   4     2390.05     2582.94    533.26 o
  14   4   4    41165.41    38742.19    809.47 o
   1   5   4     6925.53     6380.28    462.44 o
   2   5   4    28122.74    27528.57    776.60 o
   3   5   4    29196.19    29183.11    750.78 o
   4   5   4    34573.23    34361.91    754.30 o
   5   5   4        2.88       64.16    405.71 o
   6   5   4     4578.72     4987.87    408.45 o
   7   5   4     2105.50     2048.51    374.41 o
   8   5   4     4155.87     4263.70    394.37 o
   9   5   4     1896.78     1857.98    380.28 o
  10   5   4    10943.74    11965.97    582.55 o
  11   5   4      305.52      265.26    472.61 o
  12   5   4     1366.55     1236.31    496.09 o
  13   5   4     3648.48     2922.93    506.26 o
  14   5   4     2566.80     2642.02    571.21 o
   0   6   4    96810.27    89553.64   1483.57 o
   1   6   4     7105.41     7027.78    489.44 o
   2   6   4    11098.57     9076.69    491.00 o
   3   6   4    36553.39    36215.98    828.25 o
   4   6   4    15757.31    15522.70    541.08 o
   5   6   4     2324.37     2656.89    416.28 o
   6   6   4    25317.15    27760.58    653.36 o
   7   6   4    18477.29    20035.22    595.46 o
   8   6   4    10378.98    10830.60    498.44 o
   9   6   4      446.38      505.87    395.15 o
  10   6   4     4073.01     4437.80    499.61 o
  11   6   4      647.55      693.27    440.14 o
  12   6   4     6455.52     6149.46    527.78 o
  13   6   4        9.15       -1.17    462.83 o
  14   6   4    13670.60    12718.32    706.96 o
   1   7   4     1000.04     1007.43    289.52 o
   2   7   4   127349.85   118793.88   1584.12 o
   3   7   4     2121.40     1958.92    309.86 o
   4   7   4   139278.34   152098.27   1501.17 o
   5   7   4     5569.95     5842.33    445.62 o
   6   7   4    34964.20    34608.00    732.39 o
   7   7   4    11408.27    11931.54    514.48 o
   8   7   4    22105.17    22889.29    548.90 o
   9   7   4     6048.24     6290.30    487.87 o
  10   7   4    73457.20    75588.85    888.89 o
  11   7   4      240.80      327.46    368.15 o
  12   7   4    10604.15    11498.44    654.93 o
  13   7   4      267.27      314.95    512.52 o
   0   8   4   191728.38   175857.67   2023.48 o
   1   8   4    12942.54    12246.09    592.72 o
   2   8   4    72760.80    76625.23   1269.56 o
   3   8   4       42.92      120.11    375.59 o
   4   8   4    17348.79    19089.99    627.93 o
   5   8   4      353.34      282.47    349.77 o
   6   8   4    50127.93    53111.53    842.72 o
   7   8   4      573.89      536.78    321.99 o
   8   8   4    17805.49    19131.86    575.90 o
   9   8   4      323.10      505.48    488.26 o
  10   8   4     1025.77     1171.75    396.71 o
  11   8   4      524.61      566.12    495.31 o
  12   8   4    23774.19    23664.33    685.84 o
  13   8   4     1219.39     1583.33    677.23 o
   1   9   4      428.53      618.94    402.19 o
   2   9   4       12.60       10.56    415.88 o
   3   9   4     1280.84     1357.20    431.14 o
   4   9   4        4.18       57.12    383.41 o
   5   9   4        1.83      -26.60    361.50 o
   6   9   4       18.84      -33.65    380.28 o
   7   9   4     6056.44     5769.56    429.97 o
   8   9   4      287.95      212.44    442.88 o
   9   9   4     1858.58     1726.53    441.71 o
  10   9   4       52.97      169.80    399.06 o
  11   9   4     3522.72     3741.00    589.20 o
  12   9   4      399.72      543.43    528.17 o
  13   9   4       11.87      -28.95    536.39 o
   0  10   4    82333.59    83187.45   1420.97 o
   1  10   4    35241.67    37721.85    989.83 o
   2  10   4    51325.30    57762.55   1040.30 o
   3  10   4     4839.02     4904.15    514.48 o
   4  10   4     6231.80     6070.82    479.66 o
   5  10   4     7069.81     7551.65    476.92 o
   6  10   4    39339.36    40573.57    781.69 o
   7  10   4      847.50     1013.30    469.48 o
   8  10   4    36487.82    37135.78    729.26 o
   9  10   4     2208.55     2014.48    401.41 o
  10  10   4     2087.01     2127.15    527.78 o
  11  10   4      983.02     1237.48    529.34 o
  12  10   4    12346.65    12097.42    700.70 o
   1  11   4      288.55      276.60    411.58 o
   2  11   4    69530.48    73831.41   1203.05 o
   3  11   4     6802.63     7152.59    529.34 o
   4  11   4   101691.97   103489.88   1409.23 o
   5  11   4     4020.43     3883.80    444.84 o
   6  11   4    11945.02    12981.62    617.76 o
   7  11   4      150.77     -107.98    417.45 o
   8  11   4    47536.58    49528.58    849.37 o
   9  11   4     5640.08     5546.56    463.22 o
  10  11   4    76681.23    77212.88   1005.09 o
  11  11   4     3217.50     3356.81    540.30 o
  12  11   4    14831.45    13426.45    724.96 o
   0  12   4    36904.50    36876.39   1036.78 o
   1  12   4       15.08      -10.56    428.40 o
   2  12   4      219.39      205.01    392.80 o
   3  12   4     9209.53     9492.18    557.51 o
   4  12   4     3201.76     3152.97    466.35 o
   5  12   4      452.65      262.91    449.53 o
   6  12   4    54706.16    56448.00    986.70 o
   7  12   4     5287.63     5347.03    518.39 o
   8  12   4    14835.91    15710.49    614.63 o
   9  12   4      878.22      919.01    486.70 o
  10  12   4      488.42      541.86    558.29 o
  11  12   4       48.23      221.83    624.02 o
  12  12   4    10022.15     9356.03    748.44 o
   1  13   4      322.50      381.46    429.58 o
   2  13   4    11037.48    10813.39    616.20 o
   3  13   4     1171.80     1525.04    432.71 o
   4  13   4     6523.35     7372.85    543.43 o
   5  13   4     1771.70     1456.96    503.91 o
   6  13   4      284.88       82.16    476.92 o
   7  13   4     1828.12     1817.68    472.61 o
   8  13   4      768.28      792.65    607.98 o
   9  13   4       60.65       48.12    499.22 o
  10  13   4     3885.54     3721.05    530.91 o
  11  13   4     3169.76     2853.29    597.81 o
   0  14   4    95027.43   102255.52   1580.20 o
   1  14   4     1325.45     1375.59    605.63 o
   2  14   4    12464.60    12773.09    753.52 o
   3  14   4     3658.18     3578.64    570.42 o
   4  14   4     6478.24     6863.07    571.60 o
   5  14   4    11109.06    11546.17    606.81 o
   6  14   4    84084.59    84438.23   1082.94 o
   7  14   4     1466.81     1303.99    573.94 o
   8  14   4    18619.02    18444.45    756.65 o
   9  14   4      654.63      864.24    548.51 o
  10  14   4      746.96      855.63    676.45 o
   1  15   4       35.94       32.08    555.95 o
   2  15   4    42311.85    43133.82    986.70 o
   3  15   4      268.66      253.52    409.23 o
   4  15   4    58291.09    59271.15   1131.06 o
   5  15   4     2810.55     2882.24    509.00 o
   6  15   4     6829.89     6844.68    665.10 o
   7  15   4     1345.19     1527.00    554.38 o
   8  15   4    25620.51    23530.53    816.51 o
   9  15   4      259.92      251.96    634.59 o
  10  15   4    43013.01    40258.23    907.67 o
   0  16   4     3103.11     3635.37    718.31 o
   1  16   4     1528.66     1464.40    570.81 o
   2  16   4     7597.35     7466.36    648.67 o
   3  16   4      329.88      338.42    447.18 o
   4  16   4     1640.89     1823.94    455.01 o
   5  16   4      345.08      661.19    512.52 o
   6  16   4      561.91      528.95    590.38 o
   7  16   4       11.03       96.64    553.99 o
   8  16   4     4069.11     4047.73    636.54 o
   9  16   4     1012.29      599.77    631.46 o
   1  17   4      145.63      242.18    573.94 o
   2  17   4    15754.57    15383.03    978.48 o
   3  17   4     2386.50     2074.34    581.38 o
   4  17   4    12582.46    13251.57    710.49 o
   5  17   4      859.86      816.90    575.12 o
   6  17   4       56.79      127.93    562.21 o
   7  17   4      284.35      299.69    703.05 o
   8  17   4     5531.34     5012.52    639.28 o
   1  18   4     2577.39     2895.93    890.85 o
   2  18   4    24782.45    24753.14    980.05 o
   3  18   4      343.36      394.37    568.08 o
   4  18   4    17517.38    17730.06    764.48 o
   5  18   4     2706.93     2827.86    522.30 o
   6  18   4    35273.50    33535.62    883.80 o
   7  18   4      684.00      613.07    667.45 o
   2  19   4    13937.36    11719.88    820.42 o
   3  19   4      670.27      694.84    726.13 o
   4  19   4    23238.53    22056.74    935.45 o
   5  19   4       36.65       52.03    580.20 o
   2  20   4        2.61       27.78   1039.52 o
   3  20   4       12.36     -158.06    809.08 o
   1   1   5     7427.44     5963.62    429.58 o
   2   1   5    11789.67    10368.55    516.43 o
   3   1   5    83946.13    80581.80   1124.02 o
   4   1   5    14096.46    13746.48    499.61 o
   5   1   5    71885.56    66752.38    910.80 o
   6   1   5      560.91      523.47    360.72 o
   7   1   5     9014.87     9580.21    464.40 o
   8   1   5    27049.77    28672.16    592.33 o
   9   1   5    24370.38    24847.04    589.59 o
  10   1   5    42242.97    45401.04    768.00 o
  11   1   5    53447.05    54199.16    799.69 o
  12   1   5    13575.41    12866.99    510.17 o
  13   1   5     1933.08     1943.66    559.86 o
  14   1   5      107.30      -16.04    547.34 o
   0   2   5    67632.17    57909.65   1091.94 o
   1   2   5    45868.00    37382.25    875.59 o
   2   2   5    15205.66    12962.84    537.95 o
   3   2   5    17056.57    16650.63    581.38 o
   4   2   5      582.70      620.89    269.95 o
   5   2   5   142581.64   134219.16   1266.04 o
   6   2   5    61925.12    68791.12    911.97 o
   7   2   5    86011.77    94144.41   1001.17 o
   8   2   5    44626.96    47600.96    735.13 o
   9   2   5    12307.33    12750.40    501.17 o
  10   2   5      175.35      301.64    440.14 o
  11   2   5    11658.33    12383.42    554.38 o
  12   2   5    21737.98    20451.50    578.25 o
  13   2   5    30268.79    29279.36    682.71 o
  14   2   5    21847.77    20941.72    712.44 o
   1   3   5    11994.23    10926.06    535.99 o
   2   3   5    13891.11    12521.52    523.87 o
   3   3   5    76060.60    72316.15   1073.16 o
   4   3   5    26907.98    26328.26    638.11 o
   5   3   5    19895.66    18793.04    529.73 o
   6   3   5    11986.73    13010.18    514.87 o
   7   3   5      296.11      474.18    371.28 o
   8   3   5       83.34      212.83    352.90 o
   9   3   5    29092.69    29987.10    608.76 o
  10   3   5      780.62     1052.03    458.14 o
  11   3   5    18162.73    18181.54    550.47 o
  12   3   5       37.65       19.56    472.22 o
  13   3   5      534.67      468.70    498.83 o
  14   3   5     1918.94     1638.89    635.37 o
   0   4   5    22277.14    22379.51    709.31 o
   1   4   5    10120.59    10425.67    530.52 o
   2   4   5       27.43       64.16    264.48 o
   3   4   5     8865.61     7961.27    444.84 o
   4   4   5     9697.78     9498.05    439.36 o
   5   4   5    11027.05    11150.63    517.21 o
   6   4   5    18308.60    18910.03    553.21 o
   7   4   5    28543.39    29604.47    654.93 o
   8   4   5     4620.98     4383.81    396.71 o
   9   4   5      180.25      111.11    341.94 o
  10   4   5       19.23      -50.86    419.41 o
  11   4   5      357.94      275.82    430.75 o
  12   4   5      574.34      391.24    510.56 o
  13   4   5     3225.62     2885.76    500.39 o
  14   4   5      222.43      209.70    596.24 o
   1   5   5    32735.99    26015.27    735.13 o
   2   5   5    54669.43    49769.19    945.62 o
   3   5   5    71575.08    66876.01   1029.34 o
   4   5   5    81538.22    79457.79   1050.08 o
   5   5   5    25951.84    27842.35    677.23 o
   6   5   5     6571.17     6739.44    449.14 o
   7   5   5      141.94      205.79    342.72 o
   8   5   5     7943.34     8018.00    443.66 o
   9   5   5    73255.92    77060.68    908.84 o
  10   5   5    21313.90    22309.87    623.24 o
  11   5   5    32909.34    32771.54    692.10 o
  12   5   5      565.50      511.35    544.21 o
  13   5   5     3301.40     3128.33    501.57 o
  14   5   5     3754.94     4167.84    622.85 o
   0   6   5    38008.62    36913.16    864.63 o
   1   6   5   225372.38   191038.42   1867.37 o
   2   6   5    37262.66    35679.98    821.60 o
   3   6   5     6914.70     6525.82    400.23 o
   4   6   5     4208.70     4148.28    420.19 o
   5   6   5    47549.98    49244.16    825.90 o
   6   6   5    41662.88    44606.83    776.60 o
   7   6   5    28200.88    30370.52    635.37 o
   8   6   5    27440.86    27924.50    636.54 o
   9   6   5      487.32      536.39    411.97 o
  10   6   5       12.68      -28.95    411.19 o
  11   6   5     7816.91     7758.22    510.56 o
  12   6   5    13748.68    13612.29    611.11 o
  13   6   5    22061.20    21197.98    664.71 o
  14   6   5    12921.04    12240.22    630.67 o
   1   7   5       18.42       37.17    250.00 o
   2   7   5     2045.09     1669.41    298.51 o
   3   7   5     5244.18     5433.10    464.01 o
   4   7   5      147.23      226.13    359.55 o
   5   7   5     7390.84     8017.61    491.78 o
   6   7   5      123.54      178.40    356.03 o
   7   7   5     2033.99     1773.08    334.90 o
   8   7   5     6645.78     6945.62    442.88 o
   9   7   5       41.51        4.30    446.79 o
  10   7   5     2324.72     2572.77    430.75 o
  11   7   5     2207.97     2166.67    432.71 o
  12   7   5     2483.16     2242.57    543.82 o
  13   7   5     2185.59     1997.26    565.73 o
   0   8   5    37262.82    35245.71    868.94 o
   1   8   5    62543.20    65397.53   1149.84 o
   2   8   5    24083.43    26247.27    790.69 o
   3   8   5      537.88      705.79    406.49 o
   4   8   5     2602.99     2545.38    374.80 o
   5   8   5     3403.59     3287.95    419.80 o
   6   8   5    12172.32    12733.97    519.95 o
   7   8   5    39568.45    39919.43    718.70 o
   8   8   5     3702.05     3656.10    481.22 o
   9   8   5      443.84      417.06    393.98 o
  10   8   5     4590.65     4528.56    500.78 o
  11   8   5     2706.30     3156.89    498.44 o
  12   8   5     8240.09     8706.97    575.90 o
  13   8   5     5976.39     5853.29    672.93 o
   1   9   5    29698.20    32299.70    868.55 o
   2   9   5    50859.77    55073.19   1026.60 o
   3   9   5    71640.67    77708.18   1184.66 o
   4   9   5    52013.76    49685.47    946.01 o
   5   9   5    70175.30    71196.04    989.44 o
   6   9   5      978.29      783.65    346.64 o
   7   9   5     1897.65     1803.99    367.76 o
   8   9   5    21785.24    22312.22    618.94 o
   9   9   5    55704.96    55050.50    814.16 o
  10   9   5    22430.95    21285.22    617.76 o
  11   9   5    16070.14    16361.90    612.29 o
  12   9   5     4728.96     4366.20    501.57 o
  13   9   5       65.92      111.50    604.85 o
   0  10   5    42769.09    45141.26   1013.69 o
   1  10   5    39613.56    41421.38    980.44 o
   2  10   5    17257.06    17893.98    687.40 o
   3  10   5    16481.61    15505.88    608.76 o
   4  10   5       33.33       91.16    359.16 o
   5  10   5    29254.48    28511.36    698.75 o
   6  10   5    14426.62    14739.44    575.51 o
   7  10   5    34566.56    37612.30    746.09 o
   8  10   5     4993.66     5300.08    460.49 o
   9  10   5     1977.30     2032.47    466.75 o
  10  10   5       86.51       77.46    547.73 o
  11  10   5      711.97      825.51    523.87 o
  12  10   5    13936.47    14565.73    751.17 o
   1  11   5      328.86      385.76    437.79 o
   2  11   5      915.56     1068.47    438.58 o
   3  11   5    11688.84    11491.79    578.25 o
   4  11   5      166.88      120.50    431.93 o
   5  11   5      378.02      326.29    384.98 o
   6  11   5      340.17      350.16    488.65 o
   7  11   5     1916.12     1694.05    451.49 o
   8  11   5      568.39      439.36    410.02 o
   9  11   5      240.93      262.91    415.49 o
  10  11   5     1021.27     1173.71    512.52 o
  11  11   5      820.56      809.86    550.08 o
  12  11   5      504.60      566.51    685.84 o
   0  12   5    41764.28    41260.58   1032.08 o
   1  12   5    49100.82    50858.01   1053.99 o
   2  12   5    10153.78     9829.82    518.39 o
   3  12   5     1657.09     1467.53    417.45 o
   4  12   5     2151.75     2385.37    476.53 o
   5  12   5    30483.07    31782.49    803.60 o
   6  12   5    34437.04    35502.76    793.43 o
   7  12   5    30540.79    30469.50    727.31 o
   8  12   5    11065.00    10548.13    524.65 o
   9  12   5      687.17      699.53    581.77 o
  10  12   5      252.18      311.42    511.35 o
  11  12   5     9771.38     9646.33    670.58 o
   1  13   5    15780.62    15082.56    656.89 o
   2  13   5    25118.92    24965.19    742.57 o
   3  13   5    17181.57    18381.07    685.45 o
   4  13   5    25537.91    27300.87    780.91 o
   5  13   5    45162.74    43461.29    947.57 o
   6  13   5     1025.00     1143.19    497.65 o
   7  13   5     2890.27     3163.93    484.35 o
   8  13   5     9114.66     8971.44    631.85 o
   9  13   5    47899.06    46779.75    874.80 o
  10  13   5    14161.63    14112.68    613.46 o
  11  13   5    44498.03    41459.33    904.93 o
   0  14   5      280.61      299.30    505.48 o
   1  14   5    21754.60    22531.31    847.81 o
   2  14   5      109.11      146.32    541.86 o
   3  14   5      881.77      754.30    463.22 o
   4  14   5    13417.67    14109.55    606.81 o
   5  14   5     1509.97     1759.39    453.44 o
   6  14   5    11340.47    11246.88    675.27 o
   7  14   5     6619.98     6655.71    644.76 o
   8  14   5     9111.61     8497.66    626.37 o
   9  14   5      225.74      467.53    484.74 o
  10  14   5       93.46       68.47    631.06 o
   1  15   5     2219.23     2123.63    569.25 o
   2  15   5     3481.43     3281.69    575.12 o
   3  15   5     6370.91     6422.15    525.43 o
   4  15   5     5442.72     5089.20    576.68 o
   5  15   5     4009.86     3922.93    488.65 o
   6  15   5     2624.14     2510.96    541.86 o
   7  15   5     7596.16     7389.28    682.32 o
   8  15   5      867.89      915.10    610.72 o
   9  15   5     1956.92     1883.80    676.84 o
  10  15   5      936.48      868.54    649.84 o
   0  16   5    10711.24    11918.63    774.65 o
   1  16   5    33283.63    32987.89   1016.82 o
   2  16   5     5550.65     5132.24    649.45 o
   3  16   5       50.04       74.73    531.30 o
   4  16   5     3340.76     2960.88    627.54 o
   5  16   5    51193.80    51206.20   1016.04 o
   6  16   5    15796.89    15488.66    763.30 o
   7  16   5    25766.70    26109.56    828.64 o
   8  16   5    11620.90    11856.03    751.57 o
   9  16   5     6181.01     5939.75    761.74 o
   1  17   5      238.46      178.01    605.63 o
   2  17   5    11709.46    11864.64    802.43 o
   3  17   5    32396.18    34105.26    975.35 o
   4  17   5    11880.73    12021.92    717.92 o
   5  17   5     9546.79     9062.21    661.58 o
   6  17   5      520.28      379.50    641.63 o
   7  17   5      542.03      434.66    578.25 o
   8  17   5     4170.78     3938.19    649.45 o
   0  18   5     8826.52     8171.76   1166.67 o
   1  18   5      584.48      455.01    715.57 o
   2  18   5     3111.78     2986.70    657.28 o
   3  18   5      369.82      300.86    642.80 o
   4  18   5     2598.46     2514.09    586.46 o
   5  18   5     1309.57     1244.13    640.06 o
   6  18   5     1140.87     1313.38    598.59 o
   7  18   5       49.33      160.02    500.39 o
   1  19   5      198.35      141.24    874.02 o
   2  19   5     4372.82     4202.66    704.23 o
   3  19   5    21212.70    21553.22   1084.12 o
   4  19   5     5866.62     5796.95    729.66 o
   5  19   5     4356.78     4493.35    737.09 o
   2  20   5     6696.06     5771.91    854.07 o
   3  20   5      936.54      914.32    717.92 o
   0   0   6    26452.75    26607.60    728.87 o
   1   0   6   118841.16   109437.45   1329.81 o
   2   0   6    41451.48    40679.99    810.25 o
   3   0   6       39.45      218.70    285.60 o
   4   0   6     2524.49     2548.51    289.91 o
   5   0   6   226782.19   217521.22   1554.77 o
   6   0   6    18856.86    20367.38    557.90 o
   7   0   6   181626.33   194576.39   1380.67 o
   8   0   6      312.39      492.57    332.16 o
   9   0   6    28319.86    29144.77    595.07 o
  10   0   6      962.12     1073.94    417.84 o
  11   0   6    18254.36    19104.47    601.72 o
  12   0   6      136.47      445.23    487.09 o
  13   0   6    78375.69    76354.10    964.01 o
  14   0   6     5033.91     5176.45    595.46 o
   1   1   6      235.64      284.82    278.95 o
   2   1   6    20930.01    19142.81    584.51 o
   3   1   6    64590.61    60162.00    925.67 o
   4   1   6      251.55      239.83    236.31 o
   5   1   6    40671.28    37231.63    676.06 o
   6   1   6     1545.10     1936.62    375.98 o
   7   1   6     2531.30     2287.17    400.23 o
   8   1   6       78.61       60.25    330.59 o
   9   1   6    22543.58    21978.88    564.16 o
  10   1   6     7896.31     8034.43    508.22 o
  11   1   6    54742.80    53019.59    748.44 o
  12   1   6     1349.68     1553.60    488.26 o
  13   1   6       34.00      105.63    484.35 o
  14   1   6      614.55      322.77    575.12 o
   0   2   6    31908.43    30387.73    757.04 o
   1   2   6    10509.79    10654.93    482.79 o
   2   2   6    32414.58    30441.72    714.79 o
   3   2   6    10872.78    11366.59    465.96 o
   4   2   6    23396.67    22137.73    562.21 o
   5   2   6     4993.82     4461.27    307.12 o
   6   2   6     4185.22     4696.79    403.36 o
   7   2   6    24896.12    25091.56    593.90 o
   8   2   6    10312.68    10516.05    480.05 o
   9   2   6      100.48      134.98    352.11 o
  10   2   6     1358.23     1575.12    421.75 o
  11   2   6      166.90       23.87    460.49 o
  12   2   6      977.49     1551.64    544.60 o
  13   2   6     2497.67     2446.79    508.22 o
  14   2   6      193.60      296.56    682.71 o
   1   3   6    54327.71    50516.45    932.32 o
   2   3   6     2082.74     1740.61    296.95 o
   3   3   6   120635.97   108800.91   1221.83 o
   4   3   6     2475.18     2270.74    303.60 o
   5   3   6    66257.97    70850.59    929.19 o
   6   3   6     8513.56     9184.67    456.18 o
   7   3   6    17539.94    18415.50    532.47 o
   8   3   6       21.28      170.58    315.34 o
   9   3   6    61500.86    62853.71    789.52 o
  10   3   6     2923.78     2975.74    451.49 o
  11   3   6    62486.91    63546.59    812.99 o
  12   3   6       93.59      116.98    518.78 o
  13   3   6       86.87       41.86    502.35 o
  14   3   6     2313.95     2437.01    624.41 o
   0   4   6     4874.86     5160.02    374.80 o
   1   4   6   218747.19   201784.52   1794.60 o
   2   4   6     2765.27     2665.49    336.46 o
   3   4   6    34488.26    32408.07    698.75 o
   4   4   6    18788.58    19452.67    541.47 o
   5   4   6    87410.94    89217.17   1041.86 o
   6   4   6     4039.41     4512.13    392.02 o
   7   4   6    80313.56    83156.14    941.32 o
   8   4   6     1245.95     1368.55    336.46 o
   9   4   6    17243.45    17555.96    543.82 o
  10   4   6     4527.92     4487.87    479.26 o
  11   4   6    21124.61    20821.61    597.42 o
  12   4   6      700.72      701.88    501.17 o
  13   4   6    49865.77    46525.84    753.52 o
  14   4   6     3842.88     3597.03    654.93 o
   1   5   6     5699.23     5408.06    387.72 o
   2   5   6     1738.40     1973.79    289.52 o
   3   5   6    49720.43    45498.85    819.25 o
   4   5   6     2961.70     2803.21    385.76 o
   5   5   6     4226.14     4589.60    432.32 o
   6   5   6      393.19      328.25    362.68 o
   7   5   6     6406.75     6371.68    418.23 o
   8   5   6     1010.12     1013.30    373.24 o
   9   5   6    10572.46    11191.71    571.99 o
  10   5   6     1290.12     1037.17    443.27 o
  11   5   6     6787.82     6720.66    465.96 o
  12   5   6      130.17      106.81    476.13 o
  13   5   6      159.72      168.23    516.82 o
  14   5   6      798.02      482.39    593.90 o
   0   6   6     6667.91     6494.13    388.50 o
   1   6   6    52217.43    46883.43    880.28 o
   2   6   6     5470.66     5009.39    365.81 o
   3   6   6     1321.19     1216.75    280.91 o
   4   6   6     7617.65     8028.56    480.05 o
   5   6   6     5080.84     5062.99    429.19 o
   6   6   6    14529.58    14272.70    530.13 o
   7   6   6    40556.05    44236.71    718.31 o
   8   6   6     6948.17     6843.90    454.23 o
   9   6   6      131.51      -54.38    423.32 o
  10   6   6        0.41       -8.22    419.41 o
  11   6   6     4204.27     4215.96    437.01 o
  12   6   6     1449.43     1586.07    518.78 o
  13   6   6     6334.39     5954.62    602.90 o
   1   7   6    32515.53    28341.17    706.57 o
   2   7   6     1969.27     2483.96    412.75 o
   3   7   6   200887.11   208852.20   1695.62 o
   4   7   6     1155.88     1069.64    378.33 o
   5   7   6    53965.00    56156.91    891.24 o
   6   7   6     3604.23     3851.72    368.54 o
   7   7   6      249.71      278.95    321.60 o
   8   7   6     4037.68     4113.07    395.54 o
   9   7   6   110749.48   117297.78   1080.20 o
  10   7   6     6491.36     6396.72    494.13 o
  11   7   6    15780.29    16246.10    603.68 o
  12   7   6     2085.85     1592.72    535.99 o
  13   7   6     2198.08     2275.04    690.53 o
   0   8   6    26395.14    27587.26    754.30 o
   1   8   6   106917.52   110779.01   1355.24 o
   2   8   6       23.27       61.03    368.15 o
   3   8   6       54.26       97.81    375.98 o
   4   8   6     7084.55     7148.67    483.96 o
   5   8   6    43168.14    44295.02    784.43 o
   6   8   6     5725.97     6055.17    484.74 o
   7   8   6    63398.75    67706.99    890.06 o
   8   8   6      353.71      323.94    415.49 o
   9   8   6     3218.21     3533.26    500.78 o
  10   8   6       54.07      -28.56    391.63 o
  11   8   6     9368.21    10419.02    535.21 o
  12   8   6     1689.22     2025.43    528.56 o
  13   8   6    27683.72    26405.72    731.61 o
   1   9   6     3705.75     3487.09    465.18 o
   2   9   6      122.83      211.27    335.68 o
   3   9   6     5151.71     5369.33    456.96 o
   4   9   6      559.58      482.39    340.38 o
   5   9   6     7270.01     6597.81    439.36 o
   6   9   6     1221.71     1103.68    334.51 o
   7   9   6      999.46     1118.55    396.32 o
   8   9   6      137.38      157.28    421.36 o
   9   9   6       20.09      145.54    409.23 o
  10   9   6     1052.88      995.31    458.92 o
  11   9   6     4797.89     5045.39    521.91 o
  12   9   6      729.66      680.36    483.57 o
  13   9   6      470.59      361.11    633.41 o
   0  10   6     5759.87     5662.76    502.35 o
   1  10   6    81314.66    83116.63   1244.91 o
   2  10   6     4913.46     4420.58    454.62 o
   3  10   6     1492.62     1630.28    378.33 o
   4  10   6     2245.38     2343.12    428.01 o
   5  10   6    24662.96    24375.60    644.37 o
   6  10   6      195.24      153.76    322.77 o
   7  10   6    60560.73    62375.23    916.28 o
   8  10   6      277.87      214.40    426.06 o
   9  10   6     2560.58     2683.49    423.32 o
  10  10   6     2582.11     2726.53    569.64 o
  11  10   6    10691.82    10546.56    628.33 o
  12  10   6      358.06      541.47    652.19 o
   1  11   6    61236.33    62301.68   1119.33 o
   2  11   6      695.52      613.46    394.37 o
   3  11   6    66927.78    70429.61   1107.20 o
   4  11   6     2047.81     1804.38    396.71 o
   5  11   6    81419.90    83634.63   1102.11 o
   6  11   6     4062.78     4375.98    508.22 o
   7  11   6     6482.50     6685.84    495.70 o
   8  11   6     3240.56     3356.03    449.53 o
   9  11   6    50570.24    52405.34    834.51 o
  10  11   6     5301.74     5552.82    541.47 o
  11  11   6    34120.88    31816.92    726.92 o
  12  11   6      363.24      406.49    518.39 o
   0  12   6    11763.10    11838.82    619.72 o
   1  12   6    34513.34    33577.87    894.37 o
   2  12   6       66.95      102.50    400.63 o
   3  12   6     2534.17     2290.30    427.23 o
   4  12   6       21.84       15.65    484.74 o
   5  12   6    16190.71    16751.96    656.10 o
   6  12   6      680.51      665.88    476.92 o
   7  12   6    40986.32    39583.74    752.74 o
   8  12   6      132.82      350.55    377.93 o
   9  12   6      806.03      637.32    544.99 o
  10  12   6      500.35      634.19    508.22 o
  11  12   6     2492.08     2062.21    604.46 o
   1  13   6     3100.45     2791.86    456.18 o
   2  13   6       25.33       27.39    446.79 o
   3  13   6     8436.82     8941.71    580.99 o
   4  13   6        7.92       44.99    446.79 o
   5  13   6     8128.92     7847.42    599.77 o
   6  13   6     4735.92     4211.27    482.39 o
   7  13   6      517.92      414.71    429.97 o
   8  13   6      833.56      826.29    487.48 o
   9  13   6      172.93      154.15    487.48 o
  10  13   6     2248.21     2371.68    640.85 o
  11  13   6     4625.80     4583.34    623.24 o
   0  14   6      524.29      535.60    492.18 o
   1  14   6    57382.72    59669.83   1118.15 o
   2  14   6       36.80       18.78    462.05 o
   3  14   6     1151.96      951.88    454.62 o
   4  14   6      873.64     1035.21    404.93 o
   5  14   6    46864.89    47228.50    855.24 o
   6  14   6     6194.53     6070.03    532.86 o
   7  14   6    43930.62    44257.45    934.27 o
   8  14   6      236.13       78.64    535.60 o
   9  14   6     7903.53     7366.98    569.64 o
  10  14   6      693.83      781.30    636.15 o
   1  15   6     8998.60     8809.47    633.02 o
   2  15   6      115.75      106.03    466.75 o
   3  15   6    55128.88    56107.22   1002.35 o
   4  15   6     2411.43     2487.48    440.14 o
   5  15   6    20247.10    20187.80    653.36 o
   6  15   6     3609.50     3980.44    554.77 o
   7  15   6     3151.96     3321.99    609.55 o
   8  15   6      154.82      204.23    606.03 o
   9  15   6    52415.99    48967.94   1041.86 o
   0  16   6      127.69      192.10    472.22 o
   1  16   6     6145.28     6288.74    633.02 o
   2  16   6      777.01      797.73    519.56 o
   3  16   6       95.75       97.81    446.01 o
   4  16   6      273.77      442.10    537.56 o
   5  16   6     2336.68     2133.02    513.69 o
   6  16   6      267.34      487.09    604.07 o
   7  16   6     4019.83     3672.54    582.55 o
   8  16   6       69.94       46.95    730.83 o
   9  16   6      145.77       65.73    685.06 o
   1  17   6     1123.02     1044.21    645.54 o
   2  17   6     1948.59     1931.14    681.14 o
   3  17   6    15984.22    16034.44    851.33 o
   4  17   6     4407.30     3992.96    696.79 o
   5  17   6     4548.71     4285.60    620.11 o
   6  17   6      325.99      295.38    515.65 o
   7  17   6     2964.09     3353.29    641.24 o
   8  17   6      621.77      575.90    594.68 o
   0  18   6     4432.80     4208.53    782.86 o
   1  18   6    33451.92    34254.71   1253.13 o
   2  18   6     4426.70     4694.45    620.50 o
   3  18   6      854.51      939.36    632.24 o
   4  18   6     2158.10     2421.36    530.13 o
   5  18   6    39816.96    37336.87    932.32 o
   6  18   6       60.62       61.42    590.77 o
   1  19   6     1561.22     1766.82    725.74 o
   2  19   6       31.79     -136.54    670.58 o
   3  19   6    36708.94    35885.78   1161.19 o
   4  19   6       56.94      306.34    733.18 o
   5  19   6    11805.58    10761.35    771.13 o
   1  20   6       46.22      -25.43    912.75 o
   2  20   6     1142.44     1383.02    861.50 o
   1   1   7     1238.66     1049.30    264.87 o
   2   1   7    38467.38    36097.82    722.61 o
   3   1   7    39832.30    38434.68    721.83 o
   4   1   7    65691.34    61665.91    870.50 o
   5   1   7      800.51      860.72    366.98 o
   6   1   7    13007.26    13877.94    494.13 o
   7   1   7    30817.14    31713.24    625.59 o
   8   1   7    11977.30    12570.04    456.57 o
   9   1   7    30040.40    30216.37    602.11 o
  10   1   7    51867.16    54518.41    780.52 o
  11   1   7    34727.33    34913.16    662.36 o
  12   1   7    11535.38    11675.67    598.20 o
  13   1   7     3863.21     3971.05    541.08 o
  14   1   7    11741.89    11293.43    635.76 o
   0   2   7   266237.56   253751.69   1896.71 o
   1   2   7    26396.27    23394.38    627.15 o
   2   2   7    56515.53    52643.61    866.59 o
   3   2   7      751.87      846.64    235.13 o
   4   2   7    24025.79    20869.73    540.69 o
   5   2   7    30802.88    31607.22    683.88 o
   6   2   7   130826.03   133987.94   1168.23 o
   7   2   7    30662.10    33323.18    633.80 o
   8   2   7    26039.42    27208.15    595.46 o
   9   2   7    16272.37    16698.76    484.74 o
  10   2   7     1274.70     1080.20    413.93 o
  11   2   7     4210.17     4279.74    450.31 o
  12   2   7    41861.41    42772.71    779.73 o
  13   2   7    28145.25    26756.66    688.97 o
  14   2   7    16489.94    16078.65    828.25 o
   1   3   7     4545.20     4289.52    349.77 o
   2   3   7     3983.48     3521.13    315.73 o
   3   3   7    63580.20    62241.03    892.02 o
   4   3   7    58847.62    54208.55    820.42 o
   5   3   7    10183.46    10981.62    486.70 o
   6   3   7      167.18      188.18    357.20 o
   7   3   7     1666.80     1472.22    384.98 o
   8   3   7     2679.68     3209.31    392.02 o
   9   3   7     1233.94     1108.37    412.36 o
  10   3   7    35065.14    37575.92    685.06 o
  11   3   7     1146.19     1163.54    426.84 o
  12   3   7     3278.29     3316.51    564.95 o
  13   3   7     2303.75     2513.30    529.34 o
  14   3   7     2530.28     2669.02    598.20 o
   0   4   7   155583.59   151448.83   1470.27 o
   1   4   7      526.29      481.22    260.95 o
   2   4   7     1248.85     1263.30    268.00 o
   3   4   7     6103.82     6079.42    375.98 o
   4   4   7     1470.06     1602.50    375.98 o
   5   4   7     2292.80     2562.99    377.54 o
   6   4   7    18599.76    18816.91    550.47 o
   7   4   7    30236.32    30958.94    614.63 o
   8   4   7      397.26      557.12    361.89 o
   9   4   7     1007.62     1066.51    426.06 o
  10   4   7        7.17       -2.35    373.63 o
  11   4   7      140.46       40.69    438.97 o
  12   4   7     5107.22     4895.54    512.13 o
  13   4   7     1397.11     1152.97    502.74 o
  14   4   7     1854.64     1711.66    620.89 o
   1   5   7    16249.13    14120.12    506.26 o
   2   5   7    70809.77    63562.63    941.32 o
   3   5   7    71812.95    67822.41    940.92 o
   4   5   7    65006.73    68776.64    933.49 o
   5   5   7    43576.82    44746.50    755.87 o
   6   5   7    22497.99    23348.21    589.98 o
   7   5   7       24.17      132.24    361.89 o
   8   5   7    16264.37    16346.25    511.35 o
   9   5   7    14563.79    14776.61    526.60 o
  10   5   7    70428.41    70384.23    847.42 o
  11   5   7     1743.06     1631.06    383.02 o
  12   5   7     8896.59     9188.19    546.17 o
  13   5   7      239.58      375.98    512.13 o
   0   6   7    66442.34    62978.51    967.53 o
   1   6   7    37203.21    33931.94    720.27 o
   2   6   7    86077.94    81995.34   1078.25 o
   3   6   7     9206.09     9478.49    518.00 o
   4   6   7    52633.93    55732.82    870.50 o
   5   6   7    11745.52    12085.29    512.52 o
   6   6   7    36519.24    37953.46    702.66 o
   7   6   7    30030.49    30852.13    642.80 o
   8   6   7    40936.75    41342.74    692.49 o
   9   6   7     7356.87     7091.16    531.69 o
  10   6   7     8357.74     8024.26    485.52 o
  11   6   7    10355.21    10638.89    618.15 o
  12   6   7    11660.06    11397.11    594.68 o
  13   6   7    18351.79    17701.50    741.00 o
   1   7   7      562.58      658.45    359.94 o
   2   7   7       65.93       40.30    375.98 o
   3   7   7       72.44      127.54    354.85 o
   4   7   7     5160.79     5242.96    422.54 o
   5   7   7       39.67      107.98    332.55 o
   6   7   7     1442.74     1536.39    352.90 o
   7   7   7      463.19      428.80    365.02 o
   8   7   7      588.76      308.29    483.57 o
   9   7   7     3261.56     3310.25    477.70 o
  10   7   7     3696.01     3841.16    456.57 o
  11   7   7     4451.26     4357.59    489.05 o
  12   7   7     1467.00     1305.95    472.22 o
  13   7   7      226.24      344.68    576.29 o
   0   8   7    31807.54    32104.08    748.04 o
   1   8   7    26364.89    17789.52    606.42 o
   2   8   7    16906.23    17578.65    590.77 o
   3   8   7      647.76      584.90    379.50 o
   4   8   7    43892.02    42248.45    800.47 o
   5   8   7      121.34      255.09    325.90 o
   6   8   7    13228.33    13492.18    506.65 o
   7   8   7     9590.91     9667.84    489.44 o
   8   8   7    44745.25    45662.39    769.56 o
   9   8   7      205.65      182.71    408.45 o
  10   8   7     3722.50     3654.15    462.44 o
  11   8   7     4420.17     4631.85    516.04 o
  12   8   7      311.81      212.05    516.43 o
  13   8   7     8717.11     8347.81    577.07 o
   1   9   7    37276.04    40472.24    836.07 o
   2   9   7    70073.66    70515.29   1029.34 o
   3   9   7    52511.98    50929.99    902.58 o
   4   9   7    51633.14    53720.29    875.20 o
   5   9   7    11431.57    11101.34    480.05 o
   6   9   7     9709.53     9806.73    483.96 o
   7   9   7     4653.40     4711.27    462.05 o
   8   9   7    40392.82    41102.52    776.60 o
   9   9   7    31392.71    30279.36    660.41 o
  10   9   7    54815.27    55214.82    834.51 o
  11   9   7     5231.39     5047.34    518.78 o
  12   9   7    14090.95    13942.10    675.27 o
   0  10   7   108908.70   105625.25   1301.64 o
   1  10   7    21930.86    21865.43    690.53 o
   2  10   7      292.62      285.60    339.59 o
   3  10   7     2844.21     2718.31    407.67 o
   4  10   7      836.94      706.18    370.89 o
   5  10   7      914.62      872.07    352.50 o
   6  10   7    65555.52    69972.26    950.31 o
   7  10   7    23677.57    24478.49    644.37 o
   8  10   7     9688.69     9901.02    509.39 o
   9  10   7     1475.41     1426.45    457.36 o
  10  10   7     1589.55     1643.98    588.42 o
  11  10   7     3961.49     3941.32    505.87 o
  12  10   7     8403.67     7854.85    621.28 o
   1  11   7      102.60      104.46    357.98 o
   2  11   7     1256.59      938.97    374.02 o
   3  11   7     1248.78      952.66    414.71 o
   4  11   7     1820.51     1613.46    388.11 o
   5  11   7       16.92       14.48    441.31 o
   6  11   7      495.56      672.54    439.75 o
   7  11   7       86.53       97.42    384.59 o
   8  11   7       22.23       50.86    431.14 o
   9  11   7      146.19      251.57    517.21 o
  10  11   7     2177.17     2309.47    501.17 o
  11  11   7      471.96      822.77    582.55 o
  12  11   7      159.60      188.58    569.25 o
   0  12   7   112229.38   113093.55   1366.20 o
   1  12   7    21476.19    22134.99    697.18 o
   2  12   7    13266.74    13701.10    571.99 o
   3  12   7      491.18      456.96    378.33 o
   4  12   7     1148.18     1425.67    466.35 o
   5  12   7     5362.19     5550.08    525.04 o
   6  12   7    48231.21    49642.82    862.68 o
   7  12   7    11762.28    11585.69    544.99 o
   8  12   7     4841.86     4916.28    570.42 o
   9  12   7     5347.94     5074.73    537.17 o
  10  12   7       55.06       72.77    498.83 o
  11  12   7      638.18      486.31    642.02 o
   1  13   7    21559.66    21780.92    781.30 o
   2  13   7    46701.24    47462.46   1006.65 o
   3  13   7    35210.16    37043.05    911.58 o
   4  13   7    50161.28    49938.21    931.14 o
   5  13   7     7454.43     7249.22    500.78 o
   6  13   7    11195.97    10906.50    596.24 o
   7  13   7     3185.99     3104.85    475.35 o
   8  13   7    15003.39    15450.71    681.93 o
   9  13   7    13161.22    10893.20    594.68 o
  10  13   7    25292.37    25000.40    742.18 o
   0  14   7    30803.30    25868.56    821.99 o
   1  14   7      592.40      503.13    514.48 o
   2  14   7     8940.88     9125.59    594.68 o
   3  14   7     5418.88     5231.22    519.17 o
   4  14   7     1273.80     1472.22    439.75 o
   5  14   7     4252.91     4347.81    518.00 o
   6  14   7     2047.03     1884.59    456.18 o
   7  14   7    15196.60    14600.16    676.06 o
   8  14   7     1743.98     1705.01    527.39 o
   9  14   7     1724.41     1622.46    621.67 o
  10  14   7     3888.67     3411.19    641.63 o
   1  15   7       20.77       52.82    489.05 o
   2  15   7     6110.55     6423.32    593.11 o
   3  15   7     3849.35     4057.91    559.86 o
   4  15   7    10293.38    10424.89    525.82 o
   5  15   7     2821.23     2929.97    614.24 o
   6  15   7       10.29       85.29    543.43 o
   7  15   7       10.83      140.45    502.74 o
   8  15   7     2118.99     1681.14    587.25 o
   9  15   7      646.20      505.09    616.98 o
   0  16   7    31511.83    29896.34    834.12 o
   1  16   7     3373.06     2987.48    530.52 o
   2  16   7    17197.47    16060.65    702.66 o
   3  16   7       75.82      193.27    594.68 o
   4  16   7     8623.08     8438.97    653.76 o
   5  16   7    15237.06    15104.86    733.18 o
   6  16   7    44057.91    43445.64    908.84 o
   7  16   7    15158.01    14749.62    662.75 o
   8  16   7    19824.24    18801.26    899.45 o
   1  17   7     2619.52     2485.53    620.89 o
   2  17   7    12121.67    12764.48    780.52 o
   3  17   7    16603.55    16769.57    817.68 o
   4  17   7    26884.80    26568.87    847.03 o
   5  17   7     2763.00     2667.45    568.08 o
   6  17   7      933.28     1040.69    707.36 o
   7  17   7     2194.53     2265.26    672.93 o
   0  18   7      124.05      103.68    626.76 o
   1  18   7     4548.74     4238.66    697.97 o
   2  18   7      123.90       93.90    667.84 o
   3  18   7     6785.17     6357.59    715.18 o
   4  18   7     4385.21     4614.24    757.83 o
   5  18   7     4283.32     3794.99    672.93 o
   6  18   7      907.54      979.26    649.84 o
   1  19   7      430.57      221.83    801.25 o
   2  19   7     8610.57     8861.90    811.82 o
   3  19   7     5810.29     5506.26    803.99 o
   4  19   7    17380.73    16300.09    866.20 o
   0  20   7    20442.57    19962.84   1488.26 o
   1  20   7    14144.86    14122.86   1048.91 o
   0   0   8   152763.73   147981.28   1371.68 o
   1   0   8    26194.49    24902.59    593.11 o
   2   0   8    22203.87    22616.21    566.12 o
   3   0   8      858.70      815.34    229.26 o
   4   0   8    55390.57    49436.64    759.78 o
   5   0   8      989.27      980.05    445.62 o
   6   0   8   155403.69   160375.27   1238.65 o
   7   0   8     3941.46     4135.37    378.72 o
   8   0   8    71988.91    74737.13    840.77 o
   9   0   8       61.85      -75.51    467.92 o
  10   0   8     9106.79     9643.59    556.73 o
  11   0   8      566.59      659.23    430.75 o
  12   0   8    68012.41    65517.25    883.80 o
  13   0   8      320.77      110.72    460.49 o
  14   0   8    28924.60    27009.79    717.53 o
   1   1   8     6957.79     6547.73    375.59 o
   2   1   8    42019.41    40232.41    714.79 o
   3   1   8      596.49      694.84    241.39 o
   4   1   8    91443.19    82615.84    955.01 o
   5   1   8     3820.10     4150.63    411.58 o
   6   1   8       60.02      104.85    366.98 o
   7   1   8      885.22      793.82    323.16 o
   8   1   8    10034.22     9253.92    426.84 o
   9   1   8     2254.03     2494.92    456.57 o
  10   1   8    48067.52    46604.48    738.65 o
  11   1   8     3426.81     3390.06    428.40 o
  12   1   8    10254.44    10259.79    606.81 o
  13   1   8       61.52     -106.81    509.00 o
  14   1   8     4535.82     4274.65    634.98 o
   0   2   8     8419.33     7743.35    407.28 o
   1   2   8    45818.27    44453.86    780.91 o
   2   2   8     6942.70     7564.95    386.54 o
   3   2   8    29001.75    28075.13    596.24 o
   4   2   8       25.08        3.91    204.23 o
   5   2   8     4862.75     5307.51    427.62 o
   6   2   8     9877.51     9943.28    466.75 o
   7   2   8     5853.86     5855.25    392.02 o
   8   2   8      916.52     1045.38    323.16 o
   9   2   8     4272.17     4946.01    495.70 o
  10   2   8      516.05      450.31    443.66 o
  11   2   8     1204.42     1293.82    412.36 o
  12   2   8     3645.35     3814.56    539.91 o
  13   2   8     2508.90     2297.34    526.21 o
  14   2   8     2712.47     2857.59    626.76 o
   1   3   8    16325.92    16279.35    510.56 o
   2   3   8    99991.60    90948.40   1050.47 o
   3   3   8      137.75      278.95    229.66 o
   4   3   8   148692.02   159799.77   1304.77 o
   5   3   8    16668.33    17342.34    523.47 o
   6   3   8    17361.14    17626.38    545.38 o
   7   3   8      872.25      753.13    368.94 o
   8   3   8    32374.68    33958.94    642.41 o
   9   3   8      134.82      491.78    409.62 o
  10   3   8    62518.66    65286.80    848.98 o
  11   3   8     3795.36     3426.06    404.93 o
  12   3   8     4768.33     4900.24    543.82 o
  13   3   8     2613.79     2442.10    532.08 o
  14   3   8     7887.85     7247.66    640.45 o
   0   4   8   158503.02   147929.25   1365.42 o
   1   4   8    18255.40    18049.70    526.60 o
   2   4   8   123062.20   111168.29   1171.36 o
   3   4   8     1020.88     1039.52    229.66 o
   4   4   8     2878.35     3013.69    413.54 o
   5   4   8     6525.62     7183.49    405.71 o
   6   4   8    55842.21    55910.43    793.04 o
   7   4   8      707.91      767.21    341.94 o
   8   4   8    52901.55    53079.05    765.26 o
   9   4   8      368.32      292.64    398.67 o
  10   4   8      138.11     -134.98    451.88 o
  11   4   8     1940.00     1772.30    410.02 o
  12   4   8    49582.89    48404.95    793.82 o
  13   4   8     2406.48     2631.07    575.51 o
   1   5   8     9317.44     9235.14    408.45 o
   2   5   8    17021.15    15363.07    496.09 o
   3   5   8     1052.49     1256.26    362.68 o
   4   5   8    31833.73    33384.99    667.84 o
   5   5   8     1625.61     1581.38    360.72 o
   6   5   8      978.88      967.14    350.55 o
   7   5   8     4273.12     4328.64    379.50 o
   8   5   8     2606.96     2650.63    356.42 o
   9   5   8    10779.66    10494.14    562.60 o
  10   5   8    13957.98    13829.82    525.04 o
  11   5   8      155.23      251.17    492.18 o
  12   5   8     2684.20     2604.46    537.56 o
  13   5   8     2398.96     2419.02    596.24 o
   0   6   8   134973.14   145106.09   1341.55 o
   1   6   8       28.01      -35.21    356.42 o
   2   6   8    13220.12    12908.07    503.13 o
   3   6   8      886.17      681.93    332.55 o
   4   6   8     1896.92     1769.56    390.06 o
   5   6   8    24799.40    24366.21    617.37 o
   6   6   8    20028.10    21488.27    558.29 o
   7   6   8     3113.81     3129.11    397.11 o
   8   6   8    16978.22    18443.28    562.60 o
   9   6   8     2532.70     2443.66    420.58 o
  10   6   8     3053.83     3239.05    408.45 o
  11   6   8      133.82      262.91    470.66 o
  12   6   8      808.15      876.76    468.31 o
  13   6   8       26.78      -19.17    528.95 o
   1   7   8    10654.30    10435.45    480.83 o
   2   7   8   104272.56   106542.70   1180.75 o
   3   7   8    15104.12    15707.75    577.86 o
   4   7   8    92717.27    93863.89   1074.73 o
   5   7   8      898.77     1161.97    392.02 o
   6   7   8    11216.63    10637.33    453.83 o
   7   7   8      974.35      859.16    353.68 o
   8   7   8    80343.72    84903.40    932.71 o
   9   7   8    18924.82    19306.35    618.15 o
  10   7   8    79046.73    77806.77    915.10 o
  11   7   8     6048.19     6172.15    550.86 o
  12   7   8    13380.91    12970.67    564.16 o
  13   7   8     1552.72     1353.68    588.42 o
   0   8   8    46312.32    45229.29    796.56 o
   1   8   8     3988.12     4048.52    430.36 o
   2   8   8     8172.19     7892.02    492.96 o
   3   8   8     6745.88     6054.38    447.97 o
   4   8   8    11770.99    11794.21    507.04 o
   5   8   8    25075.45    25821.22    628.72 o
   6   8   8    92599.58    94559.12   1014.08 o
   7   8   8     8770.51     8281.30    483.18 o
   8   8   8    57813.19    60239.86    845.46 o
   9   8   8      178.40      219.87    439.36 o
  10   8   8       32.48       66.12    552.43 o
  11   8   8      272.96      257.43    460.88 o
  12   8   8    19507.13    18935.85    721.44 o
   1   9   8     1259.19     1295.78    384.59 o
   2   9   8     1069.71      776.60    397.50 o
   3   9   8     8639.46     8711.27    494.13 o
   4   9   8      560.09      482.00    374.41 o
   5   9   8     6800.92     6704.23    427.23 o
   6   9   8      334.20      287.17    327.07 o
   7   9   8      701.53      590.77    423.32 o
   8   9   8      109.98      269.95    386.15 o
   9   9   8     1242.71     1253.91    390.06 o
  10   9   8       25.42       -7.43    502.35 o
  11   9   8     1939.34     1999.61    515.65 o
  12   9   8       61.40      221.83    570.42 o
   0  10   8    72568.48    75676.09   1070.42 o
   1  10   8     3971.17     4055.17    443.27 o
   2  10   8     8204.85     9175.67    479.26 o
   3  10   8       99.24       12.52    348.98 o
   4  10   8    20299.04    20176.46    609.94 o
   5  10   8     3637.64     3713.23    397.50 o
   6  10   8    50992.30    54888.13    888.89 o
   7  10   8      486.57      623.24    404.54 o
   8  10   8    25297.92    24887.34    633.41 o
   9  10   8       14.96      -14.48    490.22 o
  10  10   8     2090.59     2276.21    568.86 o
  11  10   8      477.00      558.69    515.65 o
  12  10   8    14048.85    12750.79    670.58 o
   1  11   8      627.27      679.97    347.42 o
   2  11   8   117574.16   117385.42   1280.13 o
   3  11   8      310.24      422.54    352.50 o
   4  11   8    88805.40    88625.23   1107.98 o
   5  11   8    13738.60    13372.46    577.07 o
   6  11   8    12702.34    13500.79    601.33 o
   7  11   8     1369.04     1474.18    431.14 o
   8  11   8    30582.96    30333.74    665.88 o
   9  11   8      684.05      591.55    468.70 o
  10  11   8    30318.62    30944.07    783.65 o
  11  11   8    10561.73    10206.97    637.32 o
   0  12   8    84215.95    82612.72   1142.41 o
   1  12   8    15798.45    15847.82    585.29 o
   2  12   8     9065.26     8796.17    515.65 o
   3  12   8     1671.44     2039.91    467.53 o
   4  12   8      384.93      421.75    429.19 o
   5  12   8      878.50      873.63    455.01 o
   6  12   8    19004.83    19296.17    643.98 o
   7  12   8     1344.85     1318.86    404.54 o
   8  12   8     9138.74     9866.98    622.85 o
   9  12   8     2118.07     1966.35    576.29 o
  10  12   8     1123.52     1485.53    484.35 o
  11  12   8      540.83      839.20    599.37 o
   1  13   8     4337.27     4067.69    536.78 o
   2  13   8     1096.37     1098.20    494.13 o
   3  13   8      601.31      531.69    460.88 o
   4  13   8    12325.00    13175.67    593.51 o
   5  13   8      147.22      134.59    446.40 o
   6  13   8      635.30      652.19    428.80 o
   7  13   8     1594.93     2033.26    503.91 o
   8  13   8      136.01      210.49    529.73 o
   9  13   8      191.19      271.13    527.78 o
  10  13   8     4233.99     3959.31    654.93 o
   0  14   8    81101.82    65633.84   1092.33 o
   1  14   8     6005.75     6229.27    551.64 o
   2  14   8    30567.28    30965.19    847.03 o
   3  14   8       83.03       82.55    480.05 o
   4  14   8     2379.78     2365.42    537.17 o
   5  14   8     1301.94     1420.97    451.88 o
   6  14   8    50994.78    51106.05    949.14 o
   7  14   8     1739.84     1672.14    514.08 o
   8  14   8    17297.85    16825.13    669.80 o
   9  14   8       11.87      -35.60    580.99 o
  10  14   8      417.09      500.00    580.20 o
   1  15   8       21.58      -62.60    436.23 o
   2  15   8    42137.84    44022.71    910.41 o
   3  15   8     1960.36     1812.60    442.10 o
   4  15   8    40344.82    40389.69    869.33 o
   5  15   8     3680.11     4021.91    585.68 o
   6  15   8      866.73      902.19    553.21 o
   7  15   8     2156.19     2089.59    570.03 o
   8  15   8    20952.27    18679.59    797.34 o
   9  15   8     1097.00     1131.85    629.50 o
   0  16   8     3043.66     3083.73    536.39 o
   1  16   8        2.27       90.38    569.25 o
   2  16   8      692.26      813.38    541.47 o
   3  16   8       24.53      230.44    568.86 o
   4  16   8     3868.46     3623.63    580.59 o
   5  16   8     2680.03     2920.97    577.47 o
   6  16   8     2523.49     2280.52    560.64 o
   7  16   8       90.09      -99.37    600.94 o
   8  16   8     4149.08     4135.37    657.67 o
   1  17   8     1639.15     1937.40    644.76 o
   2  17   8     7429.75     7523.48    664.32 o
   3  17   8      789.51      854.07    582.55 o
   4  17   8    16395.71    16620.51    770.34 o
   5  17   8     2873.57     2930.75    567.29 o
   6  17   8       39.14      -13.30    584.51 o
   7  17   8      970.52      921.36    600.16 o
   0  18   8    21490.79    21221.06    882.63 o
   1  18   8     6660.16     6233.18    705.01 o
   2  18   8    23667.51    22240.62    918.23 o
   3  18   8       57.55       13.69    577.86 o
   4  18   8     8632.80     8380.29    716.75 o
   5  18   8     1180.52     1033.26    692.10 o
   1  19   8      641.89      755.48    786.39 o
   2  19   8    13003.48    13411.98    950.31 o
   3  19   8       23.68      -14.87    777.39 o
   4  19   8    27109.44    25298.92   1051.64 o
   1   1   9    21432.40    19720.67    519.95 o
   2   1   9    26084.40    24233.19    554.77 o
   3   1   9    57995.56    52385.78    766.04 o
   4   1   9    33959.24    35678.42    665.10 o
   5   1   9    72410.55    69167.09    848.59 o
   6   1   9     7562.30     7700.32    444.44 o
   7   1   9     9403.36     9967.14    456.96 o
   8   1   9     9348.08     9714.01    477.31 o
   9   1   9    29329.44    31526.23    627.15 o
  10   1   9    20549.04    20961.67    581.38 o
  11   1   9    29641.43    28761.75    613.85 o
  12   1   9     2782.17     2865.42    513.69 o
  13   1   9      186.62      118.15    544.21 o
   0   2   9    12870.07    11386.16    421.36 o
   1   2   9   152276.09   140468.77   1266.04 o
   2   2   9    29960.65    26746.88    578.64 o
   3   2   9     5338.48     4798.91    314.95 o
   4   2   9     2670.95     2709.31    365.02 o
   5   2   9    53266.19    56847.05    792.65 o
   6   2   9    22459.84    23515.66    582.55 o
   7   2   9    82811.39    84796.59    892.80 o
   8   2   9    27224.08    26366.99    584.12 o
   9   2   9     9516.69     9791.87    500.78 o
  10   2   9     1646.44     1608.76    425.27 o
  11   2   9    11662.22    11851.34    503.52 o
  12   2   9    24625.84    24015.27    667.84 o
  13   2   9    36268.91    34028.18    759.39 o
   1   3   9     1243.44     1193.66    244.52 o
   2   3   9    25457.61    23563.78    555.16 o
   3   3   9    47615.84    50043.84    797.34 o
   4   3   9    33581.00    35720.29    679.19 o
   5   3   9    10445.90    10719.10    500.00 o
   6   3   9     2399.43     2372.85    369.33 o
   7   3   9      504.57      393.58    317.68 o
   8   3   9       45.20      132.63    324.73 o
   9   3   9    24544.63    26731.63    624.80 o
  10   3   9      748.82     1009.39    383.02 o
  11   3   9     6832.86     6483.18    470.27 o
  12   3   9       39.74      -87.25    510.95 o
  13   3   9     1094.39      774.65    575.90 o
   0   4   9    24411.23    24242.97    570.81 o
   1   4   9    25298.90    23483.19    564.55 o
   2   4   9      230.16      152.97    345.07 o
   3   4   9    20024.88    20754.31    570.42 o
   4   4   9       57.30       74.73    318.47 o
   5   4   9      155.75       92.33    325.51 o
   6   4   9      845.47     1038.73    341.16 o
   7   4   9     1553.54     1549.30    370.50 o
   8   4   9     8765.91     8349.77    458.14 o
   9   4   9       24.21     -114.63    450.70 o
  10   4   9     2351.31     2661.19    431.14 o
  11   4   9     2671.02     2494.13    510.95 o
  12   4   9       38.33       -3.13    487.48 o
  13   4   9     6328.78     5832.55    598.98 o
   1   5   9     8012.41     8069.64    440.14 o
   2   5   9    51697.50    53423.34    813.38 o
   3   5   9   131625.80   133182.38   1210.88 o
   4   5   9    39693.00    40731.24    702.27 o
   5   5   9    67378.91    69269.20    869.72 o
   6   5   9     8808.46     8560.65    440.53 o
   7   5   9      182.90      119.72    356.81 o
   8   5   9    10812.92    10383.03    469.88 o
   9   5   9    63940.65    65883.45    845.07 o
  10   5   9     5668.56     5668.63    462.44 o
  11   5   9    17344.44    17542.26    595.46 o
  12   5   9      848.17     1132.24    537.17 o
  13   5   9        3.49      -97.81    546.95 o
   0   6   9    18412.94    19253.53    560.25 o
   1   6   9    45077.11    48183.13    801.64 o
   2   6   9     4378.27     4336.86    408.45 o
   3   6   9      158.03      132.63    347.42 o
   4   6   9       92.18       83.33    348.59 o
   5   6   9    53220.22    54379.52    793.43 o
   6   6   9    24811.63    25413.55    586.85 o
   7   6   9    67462.38    66549.33    818.86 o
   8   6   9    15076.12    15746.09    534.43 o
   9   6   9     5768.53     5963.23    503.13 o
  10   6   9      278.96       62.21    416.67 o
  11   6   9     9807.44     9252.35    543.82 o
  12   6   9    19188.94    18241.79    633.02 o
  13   6   9    28668.35    26261.75    746.87 o
   1   7   9      337.63      196.40    343.90 o
   2   7   9     3219.70     3100.16    420.58 o
   3   7   9      195.72      179.19    346.24 o
   4   7   9     4778.08     4677.62    434.27 o
   5   7   9     1899.12     2254.70    363.07 o
   6   7   9     4102.27     4012.91    442.49 o
   7   7   9       98.32       29.34    456.96 o
   8   7   9     1984.41     2116.98    474.57 o
   9   7   9    10830.90    10723.40    518.00 o
  10   7   9     1734.30     1962.05    437.79 o
  11   7   9    10804.31    10531.30    585.68 o
  12   7   9      490.06      490.22    476.53 o
  13   7   9      148.12      284.43    573.55 o
   0   8   9    34832.76    34566.92    710.49 o
   1   8   9     5446.58     5613.85    444.44 o
   2   8   9      120.88      154.54    315.34 o
   3   8   9     5553.57     5324.34    404.15 o
   4   8   9      276.42      223.79    319.64 o
   5   8   9    45958.27    45622.87    746.87 o
   6   8   9    14503.89    14780.91    530.52 o
   7   8   9    45089.24    47260.20    785.99 o
   8   8   9     8633.77     8720.27    509.00 o
   9   8   9    10357.79    10552.43    575.51 o
  10   8   9      605.91      611.50    490.22 o
  11   8   9     1792.60     1684.27    542.65 o
  12   8   9     3568.09     3483.57    618.54 o
   1   9   9    14654.83    15369.33    541.47 o
   2   9   9    36570.93    38371.70    742.57 o
   3   9   9    88111.21    90670.63   1050.47 o
   4   9   9    10376.02    10663.15    477.70 o
   5   9   9    23964.65    23137.73    577.47 o
   6   9   9     1836.76     1735.92    507.43 o
   7   9   9    14270.50    14267.61    564.95 o
   8   9   9    28052.77    26984.75    643.19 o
   9   9   9    73657.44    70978.52    902.58 o
  10   9   9    14426.87    13512.53    644.37 o
  11   9   9    46607.90    45552.84    784.82 o
  12   9   9     4790.04     4620.11    594.29 o
   0  10   9    14308.93    14332.95    556.34 o
   1  10   9    35852.56    37024.28    756.26 o
   2  10   9     7084.01     6745.70    461.66 o
   3  10   9       53.12       97.81    331.77 o
   4  10   9      537.11      562.21    347.81 o
   5  10   9    22369.25    23257.45    657.67 o
   6  10   9     6068.70     5829.81    472.22 o
   7  10   9    26690.61    27090.00    672.93 o
   8  10   9    21038.40    21838.04    625.20 o
   9  10   9     5399.62     5419.02    627.15 o
  10  10   9      657.50      666.67    469.09 o
  11  10   9      812.49      655.71    598.20 o
   1  11   9      331.31      289.52    346.64 o
   2  11   9      839.15     1071.21    359.55 o
   3  11   9     1439.37     1125.98    371.28 o
   4  11   9      357.11      338.81    463.22 o
   5  11   9     1207.32     1164.71    413.93 o
   6  11   9      203.16      200.31    391.24 o
   7  11   9     2295.48     2118.55    408.06 o
   8  11   9        4.29       52.43    536.78 o
   9  11   9     7106.38     7330.60    555.56 o
  10  11   9     1483.87     1742.96    483.18 o
  11  11   9     1121.00     1111.11    620.89 o
   0  12   9    12401.17    12306.74    626.37 o
   1  12   9    81755.30    85996.91   1131.85 o
   2  12   9    12103.18    12981.62    609.94 o
   3  12   9     4001.38     3533.26    437.40 o
   4  12   9     1402.08     1562.60    429.58 o
   5  12   9    20095.20    21204.63    678.01 o
   6  12   9     8531.32     8608.38    554.38 o
   7  12   9    22105.24    21496.49    642.80 o
   8  12   9     9721.52     9511.74    562.60 o
   9  12   9      832.21     1004.70    530.91 o
  10  12   9      180.08       63.38    669.41 o
  11  12   9     8313.38     8080.99    723.01 o
   1  13   9    23786.91    24420.20    737.87 o
   2  13   9    24907.57    26059.09    772.30 o
   3  13   9    59307.61    59704.25    962.83 o
   4  13   9    17483.53    16952.67    611.89 o
   5  13   9    47130.85    47388.13    827.86 o
   6  13   9     3323.13     3065.73    468.70 o
   7  13   9      437.74      553.21    491.39 o
   8  13   9     5888.06     5867.76    580.99 o
   9  13   9    11491.62    10863.46    575.12 o
  10  13   9     4778.21     4965.18    577.47 o
   0  14   9     2477.78     1818.86    482.39 o
   1  14   9    29406.35    30140.47    819.64 o
   2  14   9     1253.92     1321.21    482.00 o
   3  14   9      726.22      686.62    470.66 o
   4  14   9      410.35      355.63    458.14 o
   5  14   9     3569.64     4272.30    578.64 o
   6  14   9     5445.72     5421.76    560.64 o
   7  14   9      401.01      341.16    537.95 o
   8  14   9     5348.48     5026.22    550.47 o
   9  14   9      191.60      249.61    597.03 o
   1  15   9     5095.06     5399.45    538.34 o
   2  15   9      717.59      660.80    417.45 o
   3  15   9     5416.43     5504.31    547.34 o
   4  15   9     6867.90     7644.76    666.67 o
   5  15   9    18285.54    18509.79    753.13 o
   6  15   9      308.17      296.17    565.34 o
   7  15   9      619.80      646.32    541.86 o
   8  15   9       27.66      165.10    623.63 o
   0  16   9     4979.04     4776.22    572.77 o
   1  16   9    25834.01    26211.67    848.20 o
   2  16   9     5181.95     4968.31    621.67 o
   3  16   9      252.39      478.48    537.56 o
   4  16   9     2481.00     2319.25    600.55 o
   5  16   9    27714.25    26498.06    758.61 o
   6  16   9    15300.41    14834.90    642.41 o
   7  16   9    37658.86    37451.51    955.40 o
   1  17   9     2299.79     2133.41    536.39 o
   2  17   9     8434.29     8780.13    689.75 o
   3  17   9    34822.79    34688.98    883.80 o
   4  17   9    10075.70     9495.70    648.67 o
   5  17   9     5796.58     5500.79    703.44 o
   6  17   9      248.47      377.93    631.06 o
   0  18   9      646.47      300.86    631.85 o
   1  18   9      288.69      429.58    519.95 o
   2  18   9     1287.71     1021.13    706.57 o
   3  18   9     1277.54     1371.28    667.45 o
   4  18   9     1085.75     1128.33    639.67 o
   5  18   9     2867.91     2793.82    618.15 o
   1  19   9      622.88      575.12    720.27 o
   2  19   9     3897.32     3408.84    797.34 o
   3  19   9    17471.94    17113.47    933.88 o
   0   0  10    51925.64    49962.86    760.96 o
   1   0  10    77159.53    71250.03    883.02 o
   2   0  10    14929.38    13790.30    443.27 o
   3   0  10      677.96      862.29    338.03 o
   4   0  10     3865.96     4246.87    375.59 o
   5   0  10    87648.88    92976.96    960.09 o
   6   0  10    16576.49    16951.10    500.00 o
   7   0  10   132931.11   132186.28   1078.64 o
   8   0  10     1099.37      978.48    332.16 o
   9   0  10    31544.58    32765.27    607.20 o
  10   0  10     1029.98     1489.44    397.50 o
  11   0  10    15371.76    14525.83    593.90 o
  12   0  10      609.14      861.11    490.61 o
  13   0  10    52128.21    50681.17    834.51 o
   1   1  10    13789.12    12563.78    419.80 o
   2   1  10     5958.79     5361.90    332.16 o
   3   1  10    81577.08    83610.38    935.06 o
   4   1  10       86.25       65.73    322.38 o
   5   1  10    29526.44    29848.61    620.50 o
   6   1  10     9373.52     9903.37    435.05 o
   7   1  10     3922.69     3440.14    359.55 o
   8   1  10     2633.52     2685.84    344.68 o
   9   1  10    23627.79    23932.33    620.89 o
  10   1  10     1724.34     1793.43    419.80 o
  11   1  10    22522.52    22744.14    649.45 o
  12   1  10     1604.53     1541.08    496.87 o
  13   1  10       17.55     -248.04    566.90 o
   0   2  10     3710.29     3286.39    282.47 o
   1   2  10    15291.55    13987.10    448.75 o
   2   2  10     3438.75     3916.28    399.06 o
   3   2  10     4833.79     4456.58    399.45 o
   4   2  10     2345.87     2260.56    349.77 o
   5   2  10      133.00      255.87    352.90 o
   6   2  10     2317.26     2508.22    384.98 o
   7   2  10      380.18      396.32    364.63 o
   8   2  10     5744.31     5485.53    438.97 o
   9   2  10      839.06      940.92    433.10 o
  10   2  10      911.03      874.80    402.97 o
  11   2  10     3423.48     3769.17    488.65 o
  12   2  10     5271.01     4680.36    528.95 o
  13   2  10     7565.44     7463.62    657.28 o
   1   3  10    43401.16    45328.66    771.91 o
   2   3  10      189.92      189.75    361.50 o
   3   3  10   149493.23   151499.30   1233.57 o
   4   3  10    11245.94    12161.98    469.09 o
   5   3  10    66491.84    69090.80    846.64 o
   6   3  10     9062.02     9341.55    446.01 o
   7   3  10     4485.70     4556.34    381.85 o
   8   3  10     6115.68     6003.13    452.27 o
   9   3  10    26643.75    28586.48    631.06 o
  10   3  10     9320.51     9216.75    477.70 o
  11   3  10    18945.42    18612.29    591.94 o
  12   3  10      109.13       19.95    533.65 o
  13   3  10      309.23      836.46    594.68 o
   0   4  10    36318.46    38093.92    687.01 o
   1   4  10   167407.02   175334.98   1355.63 o
   2   4  10    11065.49    11562.21    470.27 o
   3   4  10    20960.06    21074.74    574.73 o
   4   4  10      694.58      587.25    342.33 o
   5   4  10    26595.53    27113.47    592.33 o
   6   4  10      127.33      212.05    340.38 o
   7   4  10    68833.34    68374.05    827.86 o
   8   4  10     2650.85     2786.00    417.06 o
   9   4  10    11333.53    11643.20    519.56 o
  10   4  10     2234.02     2250.00    449.14 o
  11   4  10    21592.91    21959.71    642.80 o
  12   4  10       76.06       76.29    476.53 o
  13   4  10    57465.35    53189.38    879.89 o
   1   5  10      842.78      752.74    328.25 o
   2   5  10     1542.02     1488.26    365.02 o
   3   5  10    21402.69    21529.35    550.47 o
   4   5  10      987.22      918.62    388.11 o
   5   5  10      659.60      910.02    366.98 o
   6   5  10     2534.48     2646.32    357.98 o
   7   5  10     1322.48     1119.72    342.33 o
   8   5  10     1969.88     2224.96    429.19 o
   9   5  10    24754.10    24155.33    591.55 o
  10   5  10     1986.97     2052.43    453.44 o
  11   5  10     9576.82     9442.10    570.03 o
  12   5  10      491.78      466.35    482.39 o
  13   5  10     1204.27     1174.88    593.51 o
   0   6  10      471.55      480.44    325.12 o
   1   6  10    35703.77    36334.52    690.92 o
   2   6  10    10259.34    10450.32    466.75 o
   3   6  10      468.53      377.54    352.50 o
   4   6  10    11397.01    11301.65    490.22 o
   5   6  10    11397.02    11607.20    485.13 o
   6   6  10     4873.60     4737.09    388.50 o
   7   6  10    33094.60    35062.22    674.88 o
   8   6  10      150.94       70.03    429.97 o
   9   6  10     4345.45     4265.26    485.13 o
  10   6  10      169.50       85.29    475.74 o
  11   6  10      844.22     1223.79    488.26 o
  12   6  10      990.11     1040.30    638.50 o
  13   6  10     8328.96     7092.73    584.90 o
   1   7  10    27670.11    27934.68    630.67 o
   2   7  10      268.34      241.78    368.94 o
   3   7  10   126281.27   127704.67   1180.75 o
   4   7  10    27219.79    26691.33    592.33 o
   5   7  10    19071.25    19028.57    513.30 o
   6   7  10      163.71      320.81    326.68 o
   7   7  10    12952.76    13662.37    544.60 o
   8   7  10     2944.40     2902.97    471.83 o
   9   7  10    95197.18    96685.10    962.44 o
  10   7  10    16926.36    17205.80    615.81 o
  11   7  10    40690.91    39127.56    748.83 o
  12   7  10     1326.33     1156.89    558.29 o
   0   8  10       92.28      167.84    334.12 o
   1   8  10    20057.85    19376.38    559.08 o
   2   8  10      163.29      266.43    322.38 o
   3   8  10     5209.82     5367.37    412.36 o
   4   8  10     8155.91     8153.76    417.06 o
   5   8  10    76771.52    76211.30    916.67 o
   6   8  10    14687.30    14852.90    551.64 o
   7   8  10    94180.84    98761.40    992.96 o
   8   8  10     2778.12     2720.66    496.48 o
   9   8  10    19397.14    18639.29    602.50 o
  10   8  10       59.78      113.46    503.52 o
  11   8  10     6681.67     7158.45    561.82 o
  12   8  10      581.30      177.23    660.02 o
   1   9  10     1301.65     1176.45    334.51 o
   2   9  10        0.51        7.82    307.12 o
   3   9  10        8.57       34.04    319.64 o
   4   9  10      131.13      144.76    336.46 o
   5   9  10     4024.51     3855.24    431.53 o
   6   9  10      810.70      894.37    413.15 o
   7   9  10      471.88      221.44    468.70 o
   8   9  10      189.48      279.73    416.67 o
   9   9  10      789.38      600.94    566.90 o
  10   9  10       94.67      187.01    511.74 o
  11   9  10       11.96      165.10    478.48 o
  12   9  10       11.48      -43.82    656.49 o
   0  10  10     5824.16     6156.11    459.31 o
   1  10  10    19097.22    20085.30    578.64 o
   2  10  10     4566.62     4731.22    401.41 o
   3  10  10      354.60      306.73    393.58 o
   4  10  10     8182.90     8292.26    508.22 o
   5  10  10    28901.41    29294.62    705.79 o
   6  10  10     1926.69     2041.47    426.06 o
   7  10  10    45092.49    44607.22    736.70 o
   8  10  10      652.17      552.03    404.54 o
   9  10  10     9919.00    10164.71    593.51 o
  10  10  10      115.58       -7.43    476.53 o
  11  10  10     8862.04     8528.96    613.07 o
   1  11  10    36657.48    35589.61    740.61 o
   2  11  10     2040.54     2236.31    448.36 o
   3  11  10   111346.45   115816.56   1170.19 o
   4  11  10    18020.70    18260.18    615.02 o
   5  11  10    52378.30    53700.73    872.46 o
   6  11  10       71.81       23.47    385.37 o
   7  11  10     3154.30     3124.81    458.53 o
   8  11  10      244.29      280.91    537.95 o
   9  11  10    31986.94    25807.92    666.67 o
  10  11  10     5018.34     4827.08    503.13 o
  11  11  10    21277.89    20404.16    704.62 o
   0  12  10    14493.87    15267.22    625.98 o
   1  12  10    51301.41    51941.73    888.89 o
   2  12  10     6935.40     7145.15    527.00 o
   3  12  10    13552.56    14393.59    639.67 o
   4  12  10        3.27      -59.47    428.40 o
   5  12  10      468.21      626.76    408.45 o
   6  12  10     1853.79     2037.17    442.10 o
   7  12  10    11475.72    11868.55    575.90 o
   8  12  10     3686.95     3831.38    484.74 o
   9  12  10      302.89      449.14    525.43 o
  10  12  10      425.06      502.35    582.16 o
   1  13  10      507.61      368.94    472.61 o
   2  13  10     1244.39     1211.27    479.66 o
   3  13  10     5985.01     6159.63    497.65 o
   4  13  10       11.27      -90.77    468.31 o
   5  13  10     2668.88     2334.51    432.71 o
   6  13  10     1931.07     2224.96    524.65 o
   7  13  10        6.54       70.03    492.96 o
   8  13  10      641.33      679.19    483.57 o
   9  13  10     2474.95     2204.23    571.60 o
  10  13  10       88.57      229.26    586.85 o
   0  14  10    17210.83    17938.19    642.80 o
   1  14  10    62041.88    63650.27    997.65 o
   2  14  10       35.09      -28.95    449.14 o
   3  14  10     6215.23     6229.27    514.08 o
   4  14  10      734.03      655.71    485.13 o
   5  14  10    16546.49    16376.38    683.10 o
   6  14  10     6687.12     6816.51    576.29 o
   7  14  10    30469.87    30476.93    798.90 o
   8  14  10      200.08       73.55    579.03 o
   9  14  10     7103.28     6734.75    633.41 o
   1  15  10    14532.86    14159.24    620.89 o
   2  15  10     2046.61     2138.89    561.82 o
   3  15  10    48934.70    51337.66   1044.60 o
   4  15  10     1914.33     1955.40    579.42 o
   5  15  10    22256.27    23277.01    828.64 o
   6  15  10      275.06      310.64    560.25 o
   7  15  10     5182.17     4988.27    672.14 o
   8  15  10     1099.43     1323.55    655.32 o
   0  16  10     1947.62     1796.17    570.81 o
   1  16  10       73.75      -10.56    595.85 o
   2  16  10     1056.54     1082.55    541.08 o
   3  16  10        2.41       35.21    534.04 o
   4  16  10     7548.50     7881.07    620.11 o
   5  16  10     1976.55     2038.34    548.90 o
   6  16  10        6.72     -129.50    759.78 o
   7  16  10     5659.12     5439.75    666.67 o
   1  17  10     4740.87     3347.81    580.20 o
   2  17  10     1111.93     1041.47    602.90 o
   3  17  10     9538.25     9215.97    636.54 o
   4  17  10      362.84      494.52    627.93 o
   5  17  10     8376.61     7746.09    640.06 o
   6  17  10     1537.49     1433.10    605.63 o
   0  18  10     2700.16     3047.34    706.96 o
   1  18  10    32477.73    31877.17   1076.68 o
   2  18  10      823.83     1048.12    655.32 o
   3  18  10      819.71      806.34    678.40 o
   4  18  10     1184.36     1027.78    629.11 o
   1  19  10     2221.76     2157.67    706.57 o
   1   1  11     1354.13     1428.40    347.81 o
   2   1  11    57475.69    59235.94    802.43 o
   3   1  11    53426.84    55670.21    771.52 o
   4   1  11    44940.63    45289.93    710.09 o
   5   1  11     3031.57     2901.41    365.81 o
   6   1  11     4758.77     4753.91    392.80 o
   7   1  11       43.68      124.41    344.29 o
   8   1  11    39929.26    41714.42    678.40 o
   9   1  11     2745.00     2946.40    447.57 o
  10   1  11    47552.03    47667.47    713.22 o
  11   1  11      738.56      888.50    510.56 o
  12   1  11     9487.19     8890.46    577.07 o
  13   1  11        1.10       25.04    576.29 o
   0   2  11   233684.94   243807.23   1533.26 o
   1   2  11    32613.85    32287.97    647.11 o
   2   2  11    21115.94    21210.50    565.34 o
   3   2  11    14067.89    14917.85    489.44 o
   4   2  11     5176.38     4771.13    383.80 o
   5   2  11    16826.88    17196.80    494.52 o
   6   2  11    86099.14    87541.52    896.71 o
   7   2  11    29573.68    29573.96    580.20 o
   8   2  11    51973.43    54295.02    780.52 o
   9   2  11     3941.53     3948.75    457.36 o
  10   2  11       78.81       60.25    386.15 o
  11   2  11     8388.89     9029.74    572.77 o
  12   2  11    30801.12    30394.38    655.32 o
  13   2  11    12505.17    12281.30    651.41 o
   1   3  11     2686.43     2708.53    370.11 o
   2   3  11    51747.35    54005.11    789.52 o
   3   3  11     9353.19     9066.51    422.93 o
   4   3  11    33414.05    32389.29    641.63 o
   5   3  11     1202.82     1092.33    343.11 o
   6   3  11    12799.25    12307.52    461.27 o
   7   3  11     6451.91     6546.95    458.92 o
   8   3  11    11868.57    12874.81    536.78 o
   9   3  11     1787.93     2105.63    433.49 o
  10   3  11     6962.37     6672.15    456.96 o
  11   3  11     6186.22     6686.62    522.30 o
  12   3  11      570.07      683.49    530.52 o
  13   3  11       38.01      -61.03    605.63 o
   0   4  11    51516.46    56418.26    793.04 o
   1   4  11    11269.35    11974.97    487.87 o
   2   4  11    15464.03    15557.52    518.00 o
   3   4  11     4492.76     4655.71    389.67 o
   4   4  11       55.33       63.77    311.42 o
   5   4  11     4113.56     4218.70    399.45 o
   6   4  11     8044.89     7736.31    413.15 o
   7   4  11     1994.76     1542.65    423.32 o
   8   4  11      929.33     1019.95    426.84 o
   9   4  11      504.88      311.03    462.44 o
  10   4  11     2230.13     2403.37    430.36 o
  11   4  11      188.81       22.69    472.61 o
  12   4  11    13839.29    12312.60    618.94 o
  13   4  11     1539.49     1701.10    569.25 o
   1   5  11    20560.99    20842.34    547.73 o
   2   5  11    65859.48    64485.95    840.38 o
   3   5  11    31894.51    32533.66    631.85 o
   4   5  11    97340.70   102243.40   1001.17 o
   5   5  11     7458.67     7207.36    394.76 o
   6   5  11     9886.06    10284.43    448.36 o
   7   5  11     4169.39     4233.96    459.70 o
   8   5  11    11081.89    10785.61    489.05 o
   9   5  11     7523.07     7712.05    489.05 o
  10   5  11    41806.37    41475.37    751.57 o
  11   5  11     6391.39     6442.49    567.68 o
  12   5  11     4892.99     4923.71    699.14 o
   0   6  11    59034.05    61062.63    802.82 o
   1   6  11     8000.13     7984.75    438.97 o
   2   6  11    39147.97    40416.30    733.57 o
   3   6  11       17.26       96.24    371.28 o
   4   6  11    22489.02    22668.63    560.64 o
   5   6  11    12579.15    11987.88    460.49 o
   6   6  11    41444.54    41596.26    699.92 o
   7   6  11    21497.70    22893.21    606.81 o
   8   6  11    51058.68    52175.30    762.52 o
   9   6  11     6176.92     6105.64    478.87 o
  10   6  11     1463.56     1576.29    544.21 o
  11   6  11     4289.56     4028.95    551.25 o
  12   6  11    18039.19    17329.82    731.22 o
   1   7  11     2400.24     2529.74    382.24 o
   2   7  11     3219.42     2820.81    403.76 o
   3   7  11     4614.27     4433.49    395.15 o
   4   7  11      254.69      303.21    328.25 o
   5   7  11      118.64      148.28    338.03 o
   6   7  11      210.62      226.92    387.32 o
   7   7  11     1823.24     1926.84    413.15 o
   8   7  11     9288.88     9497.66    529.34 o
   9   7  11      513.19      429.19    411.97 o
  10   7  11     5099.90     5420.19    529.73 o
  11   7  11      330.83      384.59    482.79 o
  12   7  11     1147.74     1290.69    591.55 o
   0   8  11     5289.72     5170.19    365.41 o
   1   8  11      312.43      333.33    296.95 o
   2   8  11    10075.89    10610.72    453.05 o
   3   8  11      311.44      293.82    319.25 o
   4   8  11    48227.11    46564.96    732.39 o
   5   8  11     5143.79     5251.96    516.82 o
   6   8  11    23544.49    24696.80    642.80 o
   7   8  11    27929.80    27498.84    625.20 o
   8   8  11    28895.61    28235.15    628.33 o
   9   8  11     2948.79     3265.26    535.99 o
  10   8  11       30.89      116.20    469.88 o
  11   8  11      566.56      687.01    475.35 o
  12   8  11     7514.79     7192.10    649.06 o
   1   9  11    16618.18    17357.99    529.34 o
   2   9  11    49356.15    49985.16    771.52 o
   3   9  11    12406.02    12410.02    482.00 o
   4   9  11    83889.57    86255.13    978.09 o
   5   9  11     7425.17     7462.45    511.74 o
   6   9  11      357.67      451.10    452.66 o
   7   9  11     3805.18     3807.12    507.04 o
   8   9  11    23082.40    22328.65    597.03 o
   9   9  11    16865.03    16544.61    652.19 o
  10   9  11    69865.47    66916.30    891.63 o
  11   9  11     7546.79     7617.37    686.62 o
   0  10  11    31297.14    31633.43    665.10 o
   1  10  11     5056.47     4994.92    405.71 o
   2  10  11    10577.42    10695.62    460.88 o
   3  10  11      307.90      264.08    397.11 o
   4  10  11      577.37      525.43    391.24 o
   5  10  11      661.70      429.19    452.66 o
   6  10  11    38128.31    39286.02    763.30 o
   7  10  11    17375.51    16667.07    573.55 o
   8  10  11    10802.01    11430.37    582.55 o
   9  10  11     4721.97     4560.25    521.52 o
  10  10  11     4350.52     4196.79    510.95 o
  11  10  11      878.27      812.99    654.54 o
   1  11  11       53.69      122.46    401.02 o
   2  11  11       66.10      -19.17    460.09 o
   3  11  11      547.35      694.44    441.71 o
   4  11  11      162.23      178.40    422.14 o
   5  11  11      132.50      102.50    406.49 o
   6  11  11       28.60      -34.04    416.28 o
   7  11  11     1388.22     1681.93    500.78 o
   8  11  11     3085.97     3244.52    530.52 o
   9  11  11      294.28      464.01    495.31 o
  10  11  11     5491.43     5314.95    667.45 o
   0  12  11   116636.41   116076.34   1142.02 o
   1  12  11    10246.51    10838.42    537.56 o
   2  12  11    31064.03    31021.92    684.66 o
   3  12  11     3416.39     3128.33    492.18 o
   4  12  11      491.47      533.26    420.97 o
   5  12  11     2970.16     3174.49    449.53 o
   6  12  11    29229.96    29208.15    711.27 o
   7  12  11     9300.35     9122.85    553.21 o
   8  12  11     8964.10     8925.28    563.38 o
   9  12  11     1270.77     1117.37    539.91 o
  10  12  11      205.38      647.89    604.85 o
   1  13  11     2718.17     2494.13    483.18 o
   2  13  11    40981.56    40554.79    776.21 o
   3  13  11    22565.36    23419.42    677.62 o
   4  13  11    65237.11    62387.35    903.76 o
   5  13  11     6068.63     6576.69    619.72 o
   6  13  11     5327.88     5376.37    584.12 o
   7  13  11      136.69      188.18    507.43 o
   8  13  11     7736.85     7567.69    571.99 o
   9  13  11     7177.79     7104.85    579.42 o
   0  14  11     6283.74     6165.50    566.51 o
   1  14  11     4530.47     3960.88    466.35 o
   2  14  11     9740.27     9245.70    514.87 o
   3  14  11     3781.63     3506.26    495.70 o
   4  14  11      613.25      597.03    564.55 o
   5  14  11     1459.30     1410.02    566.51 o
   6  14  11     4421.68     4161.19    563.38 o
   7  14  11     3092.92     2850.55    519.95 o
   8  14  11      827.16      849.77    662.75 o
   1  15  11       15.58      -23.47    534.43 o
   2  15  11    13285.53    13158.46    686.23 o
   3  15  11     8936.98     9072.38    560.25 o
   4  15  11     6223.08     6215.57    592.72 o
   5  15  11       22.20       87.25    497.65 o
   6  15  11     4372.97     4216.36    553.60 o
   7  15  11        2.46       91.94    592.33 o
   8  15  11     2474.01     2475.35    655.32 o
   0  16  11    37797.34    39643.60    938.97 o
   1  16  11     9644.18     9365.03    665.10 o
   2  16  11     2365.60     2549.69    570.03 o
   3  16  11      761.74      856.81    540.30 o
   4  16  11     6307.44     6015.65    645.93 o
   5  16  11     6799.54     6871.68    750.78 o
   6  16  11    52190.23    50505.12   1007.83 o
   1  17  11     4173.18     4079.03    628.72 o
   2  17  11    19606.35    18853.69    724.96 o
   3  17  11    10828.61    11268.78    789.91 o
   4  17  11    18470.76    17060.65    760.17 o
   5  17  11     2511.50     2322.77    586.85 o
   0  18  11      588.47      704.62    710.09 o
   1  18  11     1120.03     1276.21    676.45 o
   2  18  11      760.48      613.85    642.02 o
   3  18  11      481.14      203.05    600.16 o
   0   0  12   102005.93   105441.76   1025.04 o
   1   0  12     2446.23     2672.15    341.16 o
   2   0  12    13334.76    14905.33    462.44 o
   3   0  12    17294.55    17703.84    491.00 o
   4   0  12     8002.30     7124.81    397.11 o
   5   0  12    16775.97    17530.13    554.77 o
   6   0  12   147813.67   151032.55   1137.72 o
   7   0  12    29781.54    31055.18    655.71 o
   8   0  12    99626.51   102780.18    978.48 o
   9   0  12     1755.68     2077.86    385.76 o
  10   0  12     1264.36     1104.46    519.95 o
  11   0  12     1877.40     1710.09    625.20 o
  12   0  12    33647.91    31302.83    714.01 o
  13   0  12     5871.93     5725.75    623.63 o
   1   1  12     4913.38     4901.02    378.72 o
   2   1  12    51965.69    50717.55    732.00 o
   3   1  12      104.44      212.44    319.25 o
   4   1  12    37120.64    36661.21    634.98 o
   5   1  12     4864.38     4627.94    405.71 o
   6   1  12     6987.78     6840.77    412.36 o
   7   1  12        7.35       87.25    412.36 o
   8   1  12    18647.94    18484.75    555.56 o
   9   1  12     4414.63     4337.25    429.19 o
  10   1  12    21528.05    20935.06    547.73 o
  11   1  12     2254.90     2074.73    486.31 o
  12   1  12     3338.25     3451.49    491.78 o
  13   1  12     1244.88     1110.72    580.99 o
   0   2  12    22123.29    23163.16    584.90 o
   1   2  12    10394.73    10951.88    443.27 o
   2   2  12    12043.41    11550.87    438.97 o
   3   2  12     4063.50     4152.98    360.33 o
   4   2  12     2287.49     2114.24    348.59 o
   5   2  12    12776.56    12491.40    442.49 o
   6   2  12       72.76      187.79    327.46 o
   7   2  12      981.34     1152.19    444.84 o
   8   2  12     1462.26     1244.52    514.08 o
   9   2  12     2861.35     2631.46    447.18 o
  10   2  12      417.20      392.80    498.83 o
  11   2  12        3.74      -36.78    525.82 o
  12   2  12     6234.63     6464.40    561.82 o
  13   2  12      977.18      801.64    584.51 o
   1   3  12     5055.93     5172.15    410.02 o
   2   3  12   102303.52   106951.93   1028.95 o
   3   3  12     3839.65     3609.55    361.50 o
   4   3  12    83552.85    85048.95    899.06 o
   5   3  12     9646.72     9237.48    408.84 o
   6   3  12     3873.77     3536.78    371.67 o
   7   3  12     3115.23     3381.85    459.70 o
   8   3  12    20377.12    21666.29    578.25 o
   9   3  12     8014.78     7908.06    503.52 o
  10   3  12    34878.08    35402.21    752.35 o
  11   3  12     6566.27     6183.10    571.60 o
  12   3  12     4525.66     4496.48    617.37 o
   0   4  12   163751.97   169530.20   1249.22 o
   1   4  12    43827.13    45088.83    711.66 o
   2   4  12    71787.66    72153.01    880.67 o
   3   4  12     1443.34     1350.16    330.99 o
   4   4  12      408.06      303.60    365.41 o
   5   4  12      568.58      672.93    317.68 o
   6   4  12    54403.16    55067.71    739.44 o
   7   4  12     4726.66     4921.76    436.62 o
   8   4  12    49010.77    50062.62    757.43 o
   9   4  12       93.10       90.77    395.93 o
  10   4  12     2904.94     2593.12    517.21 o
  11   4  12      317.21      389.28    518.78 o
  12   4  12    37338.40    35496.89    813.77 o
   1   5  12      111.71       92.72    314.55 o
   2   5  12    21500.36    21679.59    544.21 o
   3   5  12     1097.26     1054.38    336.85 o
   4   5  12     6942.90     7274.26    403.36 o
   5   5  12      540.23      451.49    343.11 o
   6   5  12       25.05      -58.29    392.80 o
   7   5  12     5633.29     5887.33    467.53 o
   8   5  12    15309.55    15202.67    532.86 o
   9   5  12     4016.33     4091.94    419.80 o
  10   5  12     5641.36     5125.59    564.55 o
  11   5  12      469.57      668.62    541.47 o
  12   5  12     1130.97     1242.18    640.06 o
   0   6  12     8293.31     8400.63    421.36 o
   1   6  12     7297.87     7617.77    401.41 o
   2   6  12    11368.57    11245.31    467.14 o
   3   6  12     6473.80     6354.85    402.58 o
   4   6  12    11008.52    11152.98    456.57 o
   5   6  12     2762.54     2525.43    412.75 o
   6   6  12    29447.26    31142.03    662.36 o
   7   6  12       37.90      148.67    431.14 o
   8   6  12    14166.56    13924.50    537.17 o
   9   6  12     1451.90     1529.34    407.67 o
  10   6  12      730.89      874.80    527.78 o
  11   6  12     1155.83      925.67    526.21 o
  12   6  12     5441.98     5545.78    588.03 o
   1   7  12      999.14      940.14    374.80 o
   2   7  12    74915.73    75242.99    890.06 o
   3   7  12    38187.55    37739.84    661.58 o
   4   7  12    95670.48    93420.23    949.92 o
   5   7  12     2068.63     2164.71    404.15 o
   6   7  12      106.28      249.61    430.36 o
   7   7  12      130.06      319.64    386.54 o
   8   7  12    30860.86    31847.04    676.06 o
   9   7  12     8228.29     7847.03    549.30 o
  10   7  12    64791.64    64271.55    878.33 o
  11   7  12     2384.38     2287.56    541.86 o
  12   7  12    17789.28    16811.82    695.23 o
   0   8  12    28350.11    27676.85    596.24 o
   1   8  12     5749.04     5757.83    392.41 o
   2   8  12     5502.43     5016.83    425.67 o
   3   8  12        2.57       98.59    304.77 o
   4   8  12    20369.92    20918.63    624.41 o
   5   8  12    10618.90    10919.41    507.43 o
   6   8  12    78130.13    80507.08    901.41 o
   7   8  12     2461.75     2368.94    428.40 o
   8   8  12    42567.19    41360.35    712.44 o
   9   8  12      361.24      305.95    537.17 o
  10   8  12     1888.34     1740.22    514.48 o
  11   8  12      674.14      633.02    582.16 o
   1   9  12     1172.86      987.09    343.90 o
   2   9  12     5551.11     5566.51    424.49 o
   3   9  12     1171.81     1296.56    424.10 o
   4   9  12      954.16      811.03    467.53 o
   5   9  12     2159.11     2287.56    428.80 o
   6   9  12        8.61        7.82    406.49 o
   7   9  12      254.34      312.21    399.84 o
   8   9  12        8.38       80.99    511.74 o
   9   9  12      408.27      435.05    552.03 o
  10   9  12      933.38      704.23    495.70 o
  11   9  12     2280.42     2051.64    634.19 o
   0  10  12    27877.92    28955.41    649.06 o
   1  10  12     7260.88     7348.60    483.57 o
   2  10  12    19588.50    20573.17    600.16 o
   3  10  12       97.89       91.16    426.06 o
   4  10  12     1775.80     1608.37    458.53 o
   5  10  12     4769.62     4938.97    460.49 o
   6  10  12    43369.48    42971.85    743.74 o
   7  10  12     2529.11     2557.12    458.14 o
   8  10  12    21269.82    21104.47    622.46 o
   9  10  12      904.57      762.13    492.96 o
  10  10  12      240.41       68.86    618.94 o
   1  11  12      674.78     1039.91    386.15 o
   2  11  12    52719.90    55030.54    828.25 o
   3  11  12     8551.58     8680.76    497.26 o
   4  11  12    86767.10    85743.78    985.52 o
   5  11  12    11851.70    11405.33    521.91 o
   6  11  12     3407.69     3599.38    478.87 o
   7  11  12      790.00     1017.21    525.43 o
   8  11  12    14869.94    14625.99    594.68 o
   9  11  12      571.63      501.96    459.70 o
  10  11  12    29470.37    30187.42    857.98 o
   0  12  12    28223.71    28282.10    652.19 o
   1  12  12     3206.02     3078.64    437.01 o
   2  12  12    31029.99    31205.41    718.70 o
   3  12  12      149.41      129.11    390.85 o
   4  12  12      536.53      525.43    440.53 o
   5  12  12     6123.91     6227.31    496.09 o
   6  12  12     7709.64     7673.32    559.47 o
   7  12  12      114.49      305.16    531.69 o
   8  12  12     7216.02     7112.29    538.34 o
   9  12  12      238.51      341.16    560.25 o
   1  13  12     3588.65     3217.14    469.09 o
   2  13  12     4302.77     3976.53    465.96 o
   3  13  12      207.13      165.10    433.10 o
   4  13  12     2746.52     2912.76    507.04 o
   5  13  12     2934.75     3079.81    525.43 o
   6  13  12     2384.17     2355.24    537.17 o
   7  13  12      258.11      372.85    483.96 o
   8  13  12     2901.80     2733.18    631.46 o
   9  13  12       54.60      168.23    607.20 o
   0  14  12    52100.25    53245.72    892.41 o
   1  14  12     6748.59     7001.96    566.51 o
   2  14  12    18621.01    19280.13    737.87 o
   3  14  12       81.87      164.32    473.00 o
   4  14  12     1612.66     1404.15    531.69 o
   5  14  12     1851.77     2183.88    575.90 o
   6  14  12    36089.70    35616.61    822.38 o
   7  14  12     5695.36     5720.27    611.89 o
   8  14  12    22892.78    21957.37    760.17 o
   1  15  12      561.30      562.60    518.39 o
   2  15  12    31606.34    33830.22    850.94 o
   3  15  12     1175.26     1347.42    565.34 o
   4  15  12    36762.04    35480.85    793.43 o
   5  15  12      597.93      652.58    524.65 o
   6  15  12      776.88      860.72    649.84 o
   7  15  12      923.18      744.91    561.82 o
   0  16  12       89.15       92.33    555.56 o
   1  16  12       68.75      157.67    481.22 o
   2  16  12      702.94      555.56    560.25 o
   3  16  12       50.34        1.56    483.96 o
   4  16  12      907.06      854.85    683.10 o
   5  16  12     1920.84     2043.04    687.01 o
   6  16  12     2713.50     2467.92    585.29 o
   1  17  12     1780.51     2125.20    680.36 o
   2  17  12    14315.49    13828.64    814.55 o
   3  17  12       48.68      165.88    626.76 o
   4  17  12     9807.33     9012.92    641.63 o
   0  18  12    41336.15    41422.95   1183.49 o
   1  18  12     3107.97     3210.49    652.58 o
   2  18  12    11128.67    10476.92    735.52 o
   1   1  13    47992.27    49996.11    722.61 o
   2   1  13    38719.69    39505.11    661.58 o
   3   1  13    28038.15    28707.76    606.42 o
   4   1  13    17477.76    17091.56    475.35 o
   5   1  13    28970.83    28246.49    580.20 o
   6   1  13     2007.67     1907.67    318.86 o
   7   1  13    26294.37    28215.98    670.58 o
   8   1  13      175.87      306.34    440.14 o
   9   1  13    44692.64    45162.38    714.40 o
  10   1  13      960.77      895.93    509.00 o
  11   1  13    36248.29    34947.20    707.36 o
  12   1  13       34.99        6.26    554.77 o
   0   2  13    31239.29    31685.46    589.98 o
   1   2  13    82387.20    84049.34    901.80 o
   2   2  13     5547.77     5309.08    423.71 o
   3   2  13     1362.22     1296.17    361.11 o
   4   2  13      488.70      492.96    366.20 o
   5   2  13    42643.13    41909.64    660.02 o
   6   2  13    11750.71    11895.54    452.27 o
   7   2  13   134156.77   138554.45   1095.85 o
   8   2  13    15420.60    15327.08    507.04 o
   9   2  13     6792.44     6909.63    489.83 o
  10   2  13      836.92      965.18    483.57 o
  11   2  13    13975.80    13987.49    573.16 o
  12   2  13     6002.79     6751.18    642.80 o
   1   3  13     7996.23     8489.83    424.49 o
   2   3  13    13739.27    14066.91    466.75 o
   3   3  13    50842.07    51111.92    712.05 o
   4   3  13     1498.42     1607.20    334.90 o
   5   3  13    19919.38    19078.65    515.26 o
   6   3  13     1044.92     1224.18    418.62 o
   7   3  13     1989.39     1649.84    433.88 o
   8   3  13     8815.58     9151.02    503.13 o
   9   3  13    20554.10    20608.77    571.60 o
  10   3  13     6051.89     6402.58    527.39 o
  11   3  13      330.02      509.00    449.92 o
  12   3  13     1985.67     2217.92    552.43 o
   0   4  13     4555.41     4348.98    457.36 o
   1   4  13     2170.32     2694.84    358.76 o
   2   4  13     7358.58     7301.26    426.06 o
   3   4  13     1973.65     1670.97    354.07 o
   4   4  13     2041.50     1933.49    356.03 o
   5   4  13    15701.07    15514.87    476.92 o
   6   4  13      335.69      342.33    383.02 o
   7   4  13     3695.18     3697.58    440.53 o
   8   4  13      884.67      714.79    401.80 o
   9   4  13     4203.62     4294.99    446.79 o
  10   4  13      424.80      278.95    503.13 o
  11   4  13     1067.10     1080.20    471.44 o
  12   4  13     2301.46     1916.67    566.51 o
   1   5  13    12414.91    12671.37    456.18 o
   2   5  13    16719.46    16353.29    511.74 o
   3   5  13   139921.47   135509.06   1110.72 o
   4   5  13    10191.52     9866.20    430.36 o
   5   5  13    26761.56    27040.31    556.73 o
   6   5  13     1145.92     1080.20    402.97 o
   7   5  13       77.03       29.73    406.89 o
   8   5  13     5990.31     5246.87    496.87 o
   9   5  13    27187.09    27123.64    662.75 o
  10   5  13    13102.34    12807.91    594.29 o
  11   5  13    16827.01    16241.40    597.42 o
  12   5  13     4446.41     4431.14    577.86 o
   0   6  13    12764.44    12625.59    490.61 o
   1   6  13    91759.66    92784.87    935.84 o
   2   6  13     4197.63     3990.22    375.59 o
   3   6  13     3551.58     3402.58    392.02 o
   4   6  13       27.76       -0.78    333.33 o
   5   6  13    34865.21    36379.52    656.89 o
   6   6  13    16831.97    16980.84    553.60 o
   7   6  13    43090.90    43328.27    724.57 o
   8   6  13     9220.98     9041.87    475.74 o
   9   6  13     4893.96     5103.68    532.47 o
  10   6  13       98.50      143.19    551.25 o
  11   6  13    12425.86    12243.35    656.89 o
   1   7  13     3418.27     3109.94    350.94 o
   2   7  13     1935.79     1934.66    338.03 o
   3   7  13      334.81      433.49    355.63 o
   4   7  13      792.75      723.01    397.89 o
   5   7  13     1543.66     1481.61    397.50 o
   6   7  13      360.26      459.31    382.24 o
   7   7  13      460.96      635.76    453.83 o
   8   7  13      520.19      412.36    391.63 o
   9   7  13     3539.52     3415.10    515.65 o
  10   7  13      390.97      278.56    460.09 o
  11   7  13     1797.39     1889.67    582.94 o
   0   8  13      309.37      275.04    289.52 o
   1   8  13    12059.03    12176.06    455.40 o
   2   8  13      352.71      382.63    302.03 o
   3   8  13     8012.60     8850.55    501.96 o
   4   8  13     1014.72      996.87    428.40 o
   5   8  13    17125.59    17275.44    570.81 o
   6   8  13    13882.49    13572.39    524.26 o
   7   8  13    19907.40    19520.36    566.90 o
   8   8  13     5842.18     5615.03    529.73 o
   9   8  13    11104.78    10914.72    536.39 o
  10   8  13     3329.17     3272.30    543.82 o
  11   8  13     7533.35     7208.53    649.06 o
   1   9  13     6728.65     6482.01    445.62 o
   2   9  13    15706.80    16405.72    537.95 o
   3   9  13   103757.54   110036.05   1082.16 o
   4   9  13    18626.55    19892.42    580.20 o
   5   9  13    25880.46    25678.81    599.77 o
   6   9  13      321.84      294.21    383.41 o
   7   9  13     5177.78     4964.01    430.75 o
   8   9  13     3118.04     2810.25    518.39 o
   9   9  13    34160.12    33597.04    715.96 o
  10   9  13     6544.47     6295.00    567.68 o
   0  10  13      612.51      714.79    405.71 o
   1  10  13    25529.63    25965.58    639.28 o
   2  10  13     2385.89     2442.88    408.84 o
   3  10  13     1797.40     1761.35    451.88 o
   4  10  13     1263.46     1071.21    385.76 o
   5  10  13    19887.86    19413.16    592.33 o
   6  10  13     7611.78     6963.62    502.35 o
   7  10  13    19935.01    19942.89    691.71 o
   8  10  13    11494.22    11404.94    617.37 o
   9  10  13     9285.55     9201.49    620.89 o
  10  10  13      139.92     -113.07    591.94 o
   1  11  13      171.92      230.83    412.75 o
   2  11  13      569.01      454.23    378.72 o
   3  11  13     2255.67     2101.33    414.71 o
   4  11  13        1.42      -96.24    363.85 o
   5  11  13      304.94      302.43    412.36 o
   6  11  13       20.93      294.99    474.57 o
   7  11  13       47.02       24.65    479.66 o
   8  11  13       13.79       18.00    458.92 o
   9  11  13     3621.41     3654.54    615.41 o
   0  12  13     6097.96     6196.40    525.43 o
   1  12  13    51281.75    51966.77    855.24 o
   2  12  13     8222.66     7996.87    491.78 o
   3  12  13     6293.56     6190.14    469.88 o
   4  12  13      114.40       93.51    388.50 o
   5  12  13     9714.87     9857.99    585.29 o
   6  12  13     1929.26     2233.18    535.60 o
   7  12  13    33458.42    31852.13    778.56 o
   8  12  13     3138.34     3316.51    609.16 o
   9  12  13     2780.23     2725.74    609.55 o
   1  13  13    12839.30    12590.77    561.42 o
   2  13  13    11315.13    11099.77    538.34 o
   3  13  13    45618.71    46640.09    856.03 o
   4  13  13    11937.93    11811.82    598.20 o
   5  13  13    35753.11    36088.05    787.17 o
   6  13  13       39.17       14.48    531.69 o
   7  13  13     4743.52     4981.61    584.51 o
   8  13  13     3713.23     3629.11    624.80 o
   0  14  13     4861.26     5417.84    633.80 o
   1  14  13     1198.25     1121.28    530.91 o
   2  14  13     8333.19     8018.39    623.24 o
   3  14  13      364.13      511.35    543.04 o
   4  14  13     5258.38     4841.94    570.03 o
   5  14  13     8310.87     8199.53    586.46 o
   6  14  13       47.79      -14.08    508.61 o
   7  14  13     3832.87     3785.60    642.02 o
   1  15  13    12731.45    12670.19    607.98 o
   2  15  13     2501.87     2672.54    543.04 o
   3  15  13     2984.68     2995.31    553.21 o
   4  15  13      295.72      346.24    548.51 o
   5  15  13     9403.85     9336.08    692.49 o
   6  15  13      230.68       51.25    568.86 o
   0  16  13     9803.65     9497.66    659.23 o
   1  16  13    19547.78    18362.69    701.10 o
   2  16  13     2451.74     2160.41    523.87 o
   3  16  13     1731.08     1992.96    695.62 o
   4  16  13      692.00      511.74    639.67 o
   5  16  13    28217.12    27507.06    866.59 o
   1  17  13     5227.59     5312.60    671.75 o
   2  17  13     6650.26     7109.94    679.97 o
   3  17  13    34361.34    33919.81    961.66 o
   0   0  14    19462.94    20322.39    555.95 o
   1   0  14    57563.23    58615.05    734.35 o
   2   0  14     3360.76     3416.28    327.46 o
   3   0  14     1113.93      880.28    408.84 o
   4   0  14      328.87      330.20    370.50 o
   5   0  14    46099.49    46021.93    656.10 o
   6   0  14    51915.48    54881.48    768.78 o
   7   0  14   151642.72   158121.36   1144.37 o
   8   0  14     1462.31     1483.18    387.32 o
   9   0  14    10640.19    10154.93    483.57 o
  10   0  14     1580.15     1652.97    565.73 o
  11   0  14     7195.38     6699.53    561.03 o
  12   0  14    15396.67    14311.82    648.28 o
   1   1  14    30357.02    30572.39    606.03 o
   2   1  14     4690.35     4185.45    361.11 o
   3   1  14    37062.63    36979.67    646.32 o
   4   1  14     5776.62     5750.39    440.92 o
   5   1  14    14031.66    14331.38    497.65 o
   6   1  14      397.56      581.38    435.45 o
   7   1  14     3359.67     2910.41    499.61 o
   8   1  14     4042.73     4420.97    418.23 o
   9   1  14    29540.50    28780.53    620.89 o
  10   1  14     4594.97     5020.35    510.17 o
  11   1  14     9506.14     9555.95    578.25 o
  12   1  14     1401.20      838.42    587.64 o
   0   2  14      482.06      562.60    323.55 o
   1   2  14     2902.45     2602.90    359.55 o
   2   2  14    31619.42    31224.97    616.59 o
   3   2  14     4798.08     4073.55    354.85 o
   4   2  14     5170.46     4884.59    352.11 o
   5   2  14      434.93      505.09    327.07 o
   6   2  14    27005.12    26878.73    595.85 o
   7   2  14       85.21       46.56    458.53 o
   8   2  14       26.29       68.86    458.92 o
   9   2  14       59.19        2.74    552.82 o
  10   2  14     7420.15     6963.62    542.25 o
  11   2  14     1058.17     1208.92    488.65 o
  12   2  14     1495.64     1394.76    593.11 o
   1   3  14    34256.76    34911.99    620.50 o
   2   3  14    11607.72    11786.00    448.36 o
   3   3  14    97491.18    97045.43    929.58 o
   4   3  14     7631.49     7323.16    405.32 o
   5   3  14    23104.09    23967.93    583.33 o
   6   3  14     1290.34     1291.08    391.24 o
   7   3  14     9074.49     9437.80    485.92 o
   8   3  14     5361.40     5500.79    436.23 o
   9   3  14    35237.02    35798.53    722.22 o
  10   3  14     8979.00     9136.55    610.72 o
  11   3  14    23371.77    23683.89    741.39 o
  12   3  14     2713.98     2936.23    646.32 o
   0   4  14    17343.72    16535.61    465.18 o
   1   4  14    89339.47    88930.41    931.14 o
   2   4  14    27043.42    26097.43    553.60 o
   3   4  14     7788.00     7681.54    399.06 o
   4   4  14     6135.43     5415.10    374.02 o
   5   4  14    16556.04    17153.37    574.34 o
   6   4  14     1603.23     1595.85    446.79 o
   7   4  14    67622.01    68971.09    804.38 o
   8   4  14     9753.00    10283.26    519.95 o
   9   4  14     6996.44     7206.97    553.60 o
  10   4  14      437.62      381.06    487.09 o
  11   4  14    17592.04    17121.29    694.05 o
   1   5  14    12215.70    11802.04    453.83 o
   2   5  14     2586.27     2722.22    350.55 o
   3   5  14    16684.29    16519.18    474.96 o
   4   5  14     5562.61     5518.39    460.88 o
   5   5  14     7094.62     7658.06    480.83 o
   6   5  14       28.48      138.11    383.02 o
   7   5  14       28.79       68.86    392.41 o
   8   5  14      142.04       79.42    394.37 o
   9   5  14     6791.01     6715.97    530.91 o
  10   5  14      497.78      814.55    455.01 o
  11   5  14      192.76      270.74    624.02 o
   0   6  14    15308.57    15806.74    492.96 o
   1   6  14     2268.12     2480.83    331.38 o
   2   6  14    21184.13    20382.64    536.39 o
   3   6  14      734.35      542.25    329.03 o
   4   6  14       23.58      -26.21    400.63 o
   5   6  14    31819.76    32938.20    648.67 o
   6   6  14      100.62      246.48    385.37 o
   7   6  14    15389.34    15360.33    521.91 o
   8   6  14      748.48      693.27    468.31 o
   9   6  14    11356.76    11336.08    587.25 o
  10   6  14     1374.05     1151.41    470.66 o
  11   6  14     1413.28     1247.65    564.16 o
   1   7  14    14428.39    14381.46    486.70 o
   2   7  14     9079.28     9281.69    460.88 o
   3   7  14   142239.88   146693.73   1149.84 o
   4   7  14    12007.23    12044.61    500.00 o
   5   7  14    27105.39    27226.54    583.72 o
   6   7  14      621.57      839.59    401.80 o
   7   7  14     3743.05     3789.13    458.92 o
   8   7  14     1071.87     1083.73    500.39 o
   9   7  14    31474.70    31931.94    715.18 o
  10   7  14    10054.59     9593.12    537.17 o
  11   7  14    34537.88    33023.88    778.95 o
   0   8  14    13883.62    14239.83    534.04 o
   1   8  14    33154.34    34351.74    663.54 o
   2   8  14     3913.11     4141.24    445.23 o
   3   8  14     3958.16     3617.37    495.31 o
   4   8  14     1175.33     1241.00    389.28 o
   5   8  14    25005.03    26243.75    626.76 o
   6   8  14     4582.89     4112.29    457.75 o
   7   8  14    40015.11    41954.25    770.34 o
   8   8  14     2766.60     3079.42    542.25 o
   9   8  14    14651.72    13977.71    598.59 o
  10   8  14      131.29       72.77    619.33 o
   1   9  14      525.25      431.93    392.02 o
   2   9  14      385.34      367.76    389.28 o
   3   9  14       88.98      127.93    378.72 o
   4   9  14        2.80       42.25    399.06 o
   5   9  14      131.47      131.06    384.59 o
   6   9  14      182.67      251.96    413.54 o
   7   9  14     1415.14     1734.35    451.49 o
   8   9  14       11.15      109.55    527.39 o
   9   9  14      872.41     1000.39    552.82 o
  10   9  14      696.94      843.90    559.08 o
   0  10  14     1775.14     1561.82    440.14 o
   1  10  14    48337.51    50404.55    764.48 o
   2  10  14     2291.30     2680.36    407.67 o
   3  10  14     9994.15     9806.34    485.52 o
   4  10  14     3093.32     3183.88    444.44 o
   5  10  14     9370.94     8662.76    501.96 o
   6  10  14     3090.01     3536.78    533.26 o
   7  10  14    14293.06    14194.84    600.55 o
   8  10  14     7034.17     6886.94    535.21 o
   9  10  14     3676.70     3915.10    566.90 o
  10  10  14     1256.74     1234.74    603.29 o
   1  11  14    12127.58    11974.96    524.26 o
   2  11  14     5511.33     5724.96    471.05 o
   3  11  14    84522.49    83754.73    926.84 o
   4  11  14    13395.97    12455.40    505.87 o
   5  11  14    24509.11    24592.74    687.40 o
   6  11  14     4163.72     4381.07    550.47 o
   7  11  14     3769.22     3640.06    538.73 o
   8  11  14     3023.17     3007.83    587.64 o
   9  11  14    23114.53    23050.09    727.31 o
   0  12  14     4624.08     3339.20    460.09 o
   1  12  14     7990.83     7872.07    498.44 o
   2  12  14      691.45      808.69    369.72 o
   3  12  14     2882.10     2848.98    501.17 o
   4  12  14      421.18      456.57    483.96 o
   5  12  14    13017.23    13258.22    638.89 o
   6  12  14     7468.54     7604.46    554.77 o
   7  12  14    10807.36     9768.00    554.38 o
   8  12  14      715.47      621.67    577.07 o
   1  13  14     4598.42     4695.62    513.69 o
   2  13  14     2735.73     2583.33    514.87 o
   3  13  14     1613.40     1605.24    484.35 o
   4  13  14     1153.71     1252.35    493.35 o
   5  13  14     1676.79     1550.08    553.21 o
   6  13  14     1097.73     1125.20    460.88 o
   7  13  14       15.71     -155.32    589.59 o
   8  13  14       65.98       28.95    609.94 o
   0  14  14    21228.85    21915.11    757.83 o
   1  14  14    23403.90    23274.27    717.14 o
   2  14  14       70.34       30.52    537.95 o
   3  14  14      218.16      113.46    527.78 o
   4  14  14      435.19      297.73    464.01 o
   5  14  14    19522.51    18512.53    663.15 o
   6  14  14    13839.19    13287.17    667.84 o
   7  14  14    42661.66    41530.93    883.41 o
   1  15  14    10018.99     9468.31    575.90 o
   2  15  14     1886.61     1768.78    506.65 o
   3  15  14    36571.16    34799.70    792.65 o
   4  15  14     2358.41     2526.61    598.20 o
   5  15  14    12081.44    12437.80    725.74 o
   6  15  14        9.54        7.04    619.33 o
   0  16  14     1998.25     1859.55    652.19 o
   1  16  14      819.53      836.85    577.86 o
   2  16  14     1933.40     2105.24    626.37 o
   3  16  14     1185.82     1261.74    593.51 o
   4  16  14     2016.31     2039.91    608.76 o
   1  17  14     6772.98     6600.94    712.05 o
   1   1  15       41.22      174.49    296.56 o
   2   1  15    59468.41    59252.77    732.39 o
   3   1  15    32876.70    33172.55    585.29 o
   4   1  15    35396.11    34385.38    586.07 o
   5   1  15      545.79      622.07    405.71 o
   6   1  15      560.44      589.20    399.06 o
   7   1  15     1505.01     1536.78    422.54 o
   8   1  15    34996.33    34133.82    654.54 o
   9   1  15     9490.51     9772.70    608.76 o
  10   1  15    38189.46    38101.74    715.57 o
  11   1  15     1130.49      845.07    593.51 o
   0   2  15   104424.31   103241.05    944.84 o
   1   2  15     7239.27     7098.20    395.93 o
   2   2  15    20920.42    20767.62    541.86 o
   3   2  15      615.95      699.14    337.25 o
   4   2  15     8757.47     9114.64    480.44 o
   5   2  15     2344.66     2626.37    434.27 o
   6   2  15    92976.88    91464.84    904.54 o
   7   2  15    25184.14    26156.12    607.98 o
   8   2  15    45732.10    44565.75    719.09 o
   9   2  15     1512.69     1360.72    485.52 o
  10   2  15        5.20      -14.87    559.47 o
  11   2  15     1092.07     1378.33    583.72 o
   1   3  15    31651.40    31811.83    612.29 o
   2   3  15    39403.95    38898.30    621.67 o
   3   3  15       63.59      116.98    336.07 o
   4   3  15    30657.16    31116.99    641.63 o
   5   3  15     2720.21     2692.88    392.41 o
   6   3  15     1232.14     1011.35    397.50 o
   7   3  15     7833.77     8161.58    508.22 o
   8   3  15     6490.38     6777.00    481.22 o
   9   3  15     2938.76     2983.18    515.65 o
  10   3  15     4740.47     4805.17    498.44 o
  11   3  15     2358.96     2588.03    600.16 o
   0   4  15     1616.88     1756.26    317.29 o
   1   4  15       17.49      -56.34    336.07 o
   2   4  15       87.53      244.13    327.07 o
   3   4  15     1622.89     1830.60    403.36 o
   4   4  15     2791.25     2863.46    412.36 o
   5   4  15     4987.24     5078.64    487.48 o
   6   4  15    15394.40    15573.95    528.17 o
   7   4  15      192.18       99.77    389.67 o
   8   4  15     3039.38     3222.22    516.82 o
   9   4  15      231.97      250.78    525.04 o
  10   4  15     1854.02     2055.56    496.09 o
  11   4  15     1679.84     1492.96    610.33 o
   1   5  15      751.79      715.57    332.16 o
   2   5  15    71007.05    69498.47    819.64 o
   3   5  15     4439.05     4818.47    424.10 o
   4   5  15    80705.57    84632.29    915.88 o
   5   5  15     7935.83     8105.64    481.61 o
   6   5  15     5203.85     5796.17    473.40 o
   7   5  15     8140.11     7242.57    506.65 o
   8   5  15    15570.01    15733.58    615.81 o
   9   5  15     4790.73     4692.88    517.21 o
  10   5  15    45313.50    42766.84    782.86 o
  11   5  15    12445.37    11895.54    627.93 o
   0   6  15    58572.46    61563.80    754.70 o
   1   6  15    14676.65    15264.09    513.69 o
   2   6  15    43086.49    45844.70    766.43 o
   3   6  15     7632.64     7826.69    471.05 o
   4   6  15     3144.59     3321.21    466.75 o
   5   6  15       99.85      105.63    385.76 o
   6   6  15    27552.50    27550.88    631.46 o
   7   6  15     8127.08     8107.20    444.05 o
   8   6  15    33653.31    34627.95    746.87 o
   9   6  15      578.31      534.82    466.75 o
  10   6  15      961.78     1244.13    584.12 o
  11   6  15     3073.41     2686.23    706.96 o
   1   7  15     3546.32     3931.54    451.88 o
   2   7  15     7434.16     7825.51    442.88 o
   3   7  15     3051.36     2455.79    468.70 o
   4   7  15     5215.02     4744.92    449.92 o
   5   7  15     1272.17     1294.21    406.89 o
   6   7  15        9.40      145.93    392.80 o
   7   7  15     1763.39     2075.12    478.09 o
   8   7  15     2060.33     1961.66    512.13 o
   9   7  15       20.19       56.73    520.74 o
  10   7  15      336.98      332.16    609.94 o
   0   8  15    26658.90    26676.07    613.46 o
   1   8  15     3575.86     3574.34    478.48 o
   2   8  15    29371.09    29332.95    633.41 o
   3   8  15     1108.85     1232.39    392.41 o
   4   8  15     1979.36     1928.40    425.67 o
   5   8  15     7051.77     6644.76    452.66 o
   6   8  15     8702.03     8575.51    459.31 o
   7   8  15     2178.16     2431.93    501.17 o
   8   8  15    15989.01    15809.87    622.85 o
   9   8  15     1113.51      826.68    510.56 o
  10   8  15      992.32      988.26    633.80 o
   1   9  15     1343.56     1527.78    386.93 o
   2   9  15    56211.81    56419.04    760.96 o
   3   9  15    19757.39    19503.53    563.38 o
   4   9  15    73953.44    75091.98    895.93 o
   5   9  15     9478.73     9234.75    523.87 o
   6   9  15     1969.29     2254.30    529.34 o
   7   9  15      108.54      158.45    520.74 o
   8   9  15    14536.47    14417.85    573.55 o
   9   9  15      173.61       74.73    599.77 o
   0  10  15    22972.01    22675.68    598.20 o
   1  10  15      284.54      202.66    397.50 o
   2  10  15     6782.24     6573.16    461.27 o
   3  10  15      152.83      288.73    384.59 o
   4  10  15       78.70       63.77    409.62 o
   5  10  15    12575.34    12724.18    588.81 o
   6  10  15    25066.86    25644.77    708.92 o
   7  10  15     4407.07     4617.37    527.78 o
   8  10  15    16894.93    17527.00    707.36 o
   9  10  15     6201.04     5956.18    666.28 o
   1  11  15     2250.87     2541.86    400.63 o
   2  11  15      965.82      913.93    421.36 o
   3  11  15      177.03      285.99    510.95 o
   4  11  15      992.09     1088.03    475.74 o
   5  11  15     4698.13     4489.05    500.39 o
   6  11  15     1980.92     1844.68    483.96 o
   7  11  15      188.19      184.27    479.66 o
   8  11  15       64.90     -109.55    584.51 o
   0  12  15    57027.87    59302.06    942.88 o
   1  12  15     6966.10     7086.47    565.34 o
   2  12  15    10316.07    10700.71    649.84 o
   3  12  15     1043.29      793.82    514.87 o
   4  12  15     1683.48     2032.86    575.90 o
   5  12  15     2482.20     2469.09    511.35 o
   6  12  15    37590.23    36384.21    767.61 o
   7  12  15     1581.19     2019.17    544.60 o
   8  12  15    16375.29    15237.49    713.62 o
   1  13  15       95.59       -3.52    424.88 o
   2  13  15    37850.80    37000.80    760.17 o
   3  13  15    19122.48    19111.90    649.06 o
   4  13  15    38642.15    37147.12    776.21 o
   5  13  15      421.73      474.96    503.52 o
   6  13  15     1224.43     1559.08    591.94 o
   7  13  15      477.86      633.80    547.73 o
   0  14  15      652.12      510.56    433.10 o
   1  14  15     4391.17     4093.12    537.17 o
   2  14  15     1154.04     1387.72    546.95 o
   3  14  15     3593.79     3517.61    529.34 o
   4  14  15     2458.60     2447.18    600.94 o
   5  14  15      185.77      164.71    577.86 o
   6  14  15     6881.23     6941.32    683.10 o
   1  15  15       99.73      126.76    603.68 o
   2  15  15     9059.55     9893.59    669.41 o
   3  15  15      717.47      644.76    579.03 o
   4  15  15     5058.18     5057.91    639.28 o
   5  15  15      232.08      174.49    622.85 o
   0  16  15    29292.38    29099.00    897.50 o
   1  16  15     2824.59     2657.67    654.54 o
   2  16  15     6145.69     6050.08    674.49 o
   3  16  15      164.49      181.53    646.71 o
   0   0  16    78076.75    76146.75    814.95 o
   1   0  16    16916.04    16357.99    471.83 o
   2   0  16    18876.10    19602.12    508.22 o
   3   0  16     7097.45     6885.76    456.96 o
   4   0  16    16620.69    16514.48    516.82 o
   5   0  16    12611.30    13025.05    486.31 o
   6   0  16    63812.46    66710.91    791.86 o
   7   0  16     5756.20     5603.68    439.75 o
   8   0  16    66724.70    69541.50    859.94 o
   9   0  16     1352.42     1484.35    532.47 o
  10   0  16       76.61       56.34    502.74 o
  11   0  16     6397.18     5786.78    563.77 o
   1   1  16     2024.30     1821.60    316.12 o
   2   1  16    37328.97    34939.38    592.72 o
   3   1  16    18790.95    18684.67    526.21 o
   4   1  16    19273.73    20662.37    587.64 o
   5   1  16     3275.68     3856.42    438.18 o
   6   1  16     1071.13     1309.08    431.93 o
   7   1  16     2161.98     2319.64    427.23 o
   8   1  16    19123.81    19064.17    640.45 o
   9   1  16      609.77      911.58    514.48 o
  10   1  16    18714.12    17868.16    579.03 o
  11   1  16     3124.40     2878.33    552.82 o
   0   2  16       81.69      194.44    314.55 o
   1   2  16     2674.68     2510.96    363.07 o
   2   2  16     6696.38     6489.44    441.31 o
   3   2  16     2531.48     2475.35    457.36 o
   4   2  16      898.31      775.04    383.80 o
   5   2  16     1521.92     1483.96    401.41 o
   6   2  16      297.98      286.39    415.10 o
   7   2  16     5204.44     5365.42    487.87 o
   8   2  16     2329.12     2585.29    505.87 o
   9   2  16     1265.64     1391.63    460.88 o
  10   2  16      196.80      148.67    456.18 o
  11   2  16      291.53      163.93    634.19 o
   1   3  16    11022.41    11177.63    424.88 o
   2   3  16    45440.83    48182.34    710.88 o
   3   3  16    14166.89    14787.17    512.13 o
   4   3  16    52277.99    55186.65    791.86 o
   5   3  16    10654.98    10398.28    520.74 o
   6   3  16     1611.16     1499.22    394.76 o
   7   3  16     1959.42     1965.18    400.63 o
   8   3  16    23485.08    23437.02    642.80 o
   9   3  16     6015.17     5794.21    523.08 o
  10   3  16    37196.65    35831.79    747.26 o
  11   3  16     4622.42     4048.91    585.68 o
   0   4  16    85659.91    88085.33    881.46 o
   1   4  16     8680.84     8716.36    460.49 o
   2   4  16    16878.13    17895.55    556.34 o
   3   4  16      858.46      902.19    424.10 o
   4   4  16      797.37      884.59    384.59 o
   5   4  16    15017.33    15041.87    510.17 o
   6   4  16    60888.89    61648.70    796.56 o
   7   4  16    11035.64    11014.87    479.26 o
   8   4  16    32785.88    33833.35    740.61 o
   9   4  16     4877.25     4839.99    544.99 o
  10   4  16      668.87      787.17    645.15 o
   1   5  16     1949.86     1935.84    409.62 o
   2   5  16    18937.00    19047.74    591.16 o
   3   5  16    11330.34    11729.27    524.65 o
   4   5  16    12333.39    12558.69    503.91 o
   5   5  16      559.30      535.60    390.06 o
   6   5  16     5180.14     5056.34    438.97 o
   7   5  16      776.72      940.92    550.86 o
   8   5  16     1088.29     1101.33    477.31 o
   9   5  16     4107.96     4215.57    569.64 o
  10   5  16      197.15      356.42    551.64 o
   0   6  16     5336.54     5582.94    395.93 o
   1   6  16     9124.42     9614.64    506.26 o
   2   6  16     1910.13     2013.69    468.31 o
   3   6  16     5627.27     5090.38    470.66 o
   4   6  16     7476.63     8034.04    472.61 o
   5   6  16     2552.04     2555.56    385.76 o
   6   6  16    26430.84    25922.16    606.81 o
   7   6  16     4108.92     3562.60    550.86 o
   8   6  16    10918.28    10769.96    605.63 o
   9   6  16       19.74      -82.55    464.01 o
  10   6  16     1115.05     1097.81    593.51 o
   1   7  16     2063.73     1937.79    374.02 o
   2   7  16    51807.07    53059.49    759.78 o
   3   7  16    18537.55    18296.57    537.56 o
   4   7  16    82903.20    80867.41    857.59 o
   5   7  16     2128.89     2262.52    381.06 o
   6   7  16     3058.19     2908.84    521.52 o
   7   7  16       31.41       62.99    494.52 o
   8   7  16    11593.26    11667.06    609.16 o
   9   7  16    21224.28    21059.48    719.48 o
  10   7  16    27554.90    26834.13    748.83 o
   0   8  16    44558.23    42748.07    710.09 o
   1   8  16     6621.21     6435.45    435.45 o
   2   8  16    37031.77    36420.59    661.19 o
   3   8  16       16.32      -26.21    388.50 o
   4   8  16      193.75      273.47    421.75 o
   5   8  16     1801.04     1715.18    441.71 o
   6   8  16    31351.22    31929.20    674.49 o
   7   8  16     8379.78     7831.38    556.73 o
   8   8  16    24105.23    23785.62    663.93 o
   9   8  16      171.38       31.69    660.02 o
   1   9  16      958.58     1017.21    422.14 o
   2   9  16       15.04      -25.82    457.75 o
   3   9  16      625.35      781.69    413.93 o
   4   9  16       31.48      104.46    354.85 o
   5   9  16     2462.51     2614.24    487.09 o
   6   9  16     1314.99     1360.72    546.17 o
   7   9  16        0.87       41.86    444.05 o
   8   9  16     1041.15     1206.57    597.42 o
   9   9  16     2139.53     1938.97    614.63 o
   0  10  16    62113.26    64236.34    871.67 o
   1  10  16      410.19      440.53    380.67 o
   2  10  16    30235.98    29316.13    625.59 o
   3  10  16      702.84      770.74    516.04 o
   4  10  16      169.44      247.65    521.13 o
   5  10  16     3612.90     4433.49    545.77 o
   6  10  16    10033.44    10290.30    580.59 o
   7  10  16    15785.11    15498.05    631.85 o
   8  10  16     5853.94     5792.26    591.55 o
   1  11  16     9728.45    10295.39    561.03 o
   2  11  16    47952.89    49102.53    787.95 o
   3  11  16     5804.99     5681.54    584.90 o
   4  11  16    55373.77    55905.34    883.41 o
   5  11  16    13731.44    13559.47    610.72 o
   6  11  16       94.98      125.20    460.88 o
   7  11  16     1318.98     1213.62    600.16 o
   8  11  16    14275.35    13268.00    637.72 o
   0  12  16     1084.03     1138.50    483.18 o
   1  12  16     3363.69     3769.56    512.52 o
   2  12  16     3275.86     3239.83    522.30 o
   3  12  16      102.14      151.80    505.48 o
   4  12  16     6997.96     7194.06    559.86 o
   5  12  16      102.92      269.95    477.70 o
   6  12  16    16615.50    16007.83    697.57 o
   7  12  16     4722.03     4429.58    614.24 o
   1  13  16      625.94      554.77    544.99 o
   2  13  16     1112.91     1042.25    454.62 o
   3  13  16     2076.16     1971.44    542.25 o
   4  13  16     1027.29     1046.56    577.07 o
   5  13  16     1611.23     1920.97    612.68 o
   6  13  16      579.85      538.73    568.47 o
   0  14  16    14223.62    14291.09    626.37 o
   1  14  16     9455.82     9695.23    595.07 o
   2  14  16     3775.86     4280.52    683.10 o
   3  14  16     1257.31     1325.90    563.38 o
   4  14  16     8071.33     7691.32    638.50 o
   5  14  16     3075.67     3153.76    592.33 o
   1  15  16     1861.73     1761.74    565.73 o
   2  15  16    31788.55    31722.63    774.26 o
   3  15  16     8536.12     8153.37    617.37 o
   1   1  17    20943.62    22491.01    594.29 o
   2   1  17     5110.76     5100.55    468.31 o
   3   1  17    64842.53    66656.91    787.56 o
   4   1  17     1902.02     1911.97    408.45 o
   5   1  17    27031.76    26969.11    595.46 o
   6   1  17     1278.25     1183.49    434.66 o
   7   1  17     4909.08     5150.24    602.90 o
   8   1  17     1154.75      956.96    496.48 o
   9   1  17    13452.00    13500.79    645.15 o
  10   1  17     2367.47     2118.15    557.90 o
   0   2  17    12830.85    13550.87    484.35 o
   1   2  17    67527.23    70757.08    823.55 o
   2   2  17       55.55       69.25    369.72 o
   3   2  17     5358.81     4791.08    490.22 o
   4   2  17     3699.45     3782.47    428.40 o
   5   2  17    44236.91    45468.33    709.31 o
   6   2  17     9478.51     9534.04    459.31 o
   7   2  17    57028.79    57305.97    813.38 o
   8   2  17    15087.41    16210.10    648.28 o
   9   2  17    15126.40    14390.46    620.89 o
  10   2  17      656.43      994.52    701.10 o
   1   3  17     2977.83     3198.36    411.58 o
   2   3  17     1329.61     1403.37    404.54 o
   3   3  17    40791.66    41656.91    678.80 o
   4   3  17      169.74      413.15    477.31 o
   5   3  17     2808.48     2433.10    426.06 o
   6   3  17     2441.00     2273.87    442.49 o
   7   3  17     4002.45     3725.35    559.86 o
   8   3  17     2329.51     2537.17    541.47 o
   9   3  17    10435.14     9705.01    575.90 o
  10   3  17     1256.77     1270.34    681.53 o
   0   4  17     4994.95     4739.83    447.57 o
   1   4  17     3947.79     4205.79    415.88 o
   2   4  17      122.24      211.27    433.10 o
   3   4  17      210.80      165.49    407.67 o
   4   4  17     6507.06     6321.60    467.92 o
   5   4  17     2451.11     2363.46    419.80 o
   6   4  17       34.46      220.66    419.80 o
   7   4  17    13185.42    13897.89    602.11 o
   8   4  17     1748.50     1619.72    501.17 o
   9   4  17     2126.96     1784.04    536.78 o
  10   4  17       36.61      194.05    591.55 o
   1   5  17    18528.03    18480.84    531.30 o
   2   5  17     4772.00     4800.08    420.58 o
   3   5  17    69766.41    71547.38    849.77 o
   4   5  17     7246.28     7065.34    466.75 o
   5   5  17    23184.83    23377.16    610.33 o
   6   5  17      974.09     1158.06    503.91 o
   7   5  17     4602.23     4950.71    559.47 o
   8   5  17     1678.87     1583.73    520.74 o
   9   5  17    47744.93    45587.66    838.81 o
  10   5  17     5708.90     5627.15    586.46 o
   0   6  17    34805.10    36478.50    658.84 o
   1   6  17    37803.78    38662.77    675.67 o
   2   6  17     7839.89     8061.82    466.35 o
   3   6  17     3095.28     3229.27    460.09 o
   4   6  17     4442.58     4602.51    458.92 o
   5   6  17    24639.82    24361.90    591.94 o
   6   6  17     2721.82     3350.94    530.91 o
   7   6  17    56837.13    58207.38    849.77 o
   8   6  17       76.50       10.56    524.26 o
   9   6  17     9912.79     9846.25    668.62 o
   1   7  17       88.63       12.52    363.07 o
   2   7  17      662.46      623.24    398.28 o
   3   7  17     6340.89     6567.69    442.10 o
   4   7  17      964.78      847.81    426.06 o
   5   7  17     1325.54     1158.06    505.48 o
   6   7  17     4660.04     4902.58    502.35 o
   7   7  17       65.98      -20.34    496.09 o
   8   7  17      468.05      541.08    587.64 o
   9   7  17      780.93      726.92    598.20 o
   0   8  17    11126.28    11497.66    526.60 o
   1   8  17    29031.57    28849.78    634.98 o
   2   8  17     2549.03     2522.69    437.40 o
   3   8  17      694.55      785.60    405.71 o
   4   8  17      471.28      787.95    460.49 o
   5   8  17     4096.53     4511.74    532.08 o
   6   8  17     2710.29     2780.91    510.17 o
   7   8  17    20778.07    20205.80    643.58 o
   8   8  17       52.91      -87.25    576.29 o
   9   8  17     1837.54     1581.38    602.50 o
   1   9  17    18727.84    18042.26    551.25 o
   2   9  17     5971.71     5735.92    406.89 o
   3   9  17    76448.22    76893.23    897.89 o
   4   9  17    14863.36    15899.46    633.02 o
   5   9  17    24250.46    25200.72    660.41 o
   6   9  17       98.28      174.49    466.35 o
   7   9  17     1114.57      962.44    490.61 o
   8   9  17      290.97      362.68    572.77 o
   0  10  17     2845.77     2830.60    554.38 o
   1  10  17    19622.26    19818.48    657.28 o
   2  10  17     2217.57     2187.79    491.78 o
   3  10  17     1058.18     1234.35    534.82 o
   4  10  17    11824.71    11192.49    562.99 o
   5  10  17     5791.78     5627.55    501.57 o
   6  10  17     4994.70     4963.23    539.91 o
   7  10  17    26785.40    26894.38    778.17 o
   8  10  17     4732.13     4939.36    590.38 o
   1  11  17      106.44      -44.60    529.34 o
   2  11  17     1351.64     1341.55    520.74 o
   3  11  17     2400.05     2347.42    487.09 o
   4  11  17      688.78     1180.75    456.96 o
   5  11  17       28.62      -36.78    479.26 o
   6  11  17     2384.53     2140.45    661.58 o
   7  11  17      264.37      276.21    638.11 o
   0  12  17     2519.35     2439.75    454.62 o
   1  12  17    25094.25    24824.35    714.01 o
   2  12  17     3560.80     3481.22    487.87 o
   3  12  17       86.53      194.44    435.05 o
   4  12  17     1095.70     1272.69    442.10 o
   5  12  17    23757.86    24292.26    758.22 o
   6  12  17      570.39      453.44    516.82 o
   1  13  17    18465.63    17775.83    629.89 o
   2  13  17     2868.21     2855.64    545.77 o
   3  13  17    34504.64    33941.33    793.04 o
   4  13  17     2775.91     2896.72    550.08 o
   5  13  17    19408.60    19017.22    719.88 o
   0  14  17     1780.97     1816.12    569.25 o
   1  14  17     5524.95     5370.89    598.20 o
   2  14  17     2856.86     2565.34    582.55 o
   3  14  17        4.29       16.43    564.16 o
   0   0  18    73100.83    75478.52    833.72 o
   1   0  18    62254.20    64892.44    767.21 o
   2   0  18    29307.71    29669.03    577.86 o
   3   0  18     9570.43    10543.04    545.77 o
   4   0  18      366.93      430.36    385.76 o
   5   0  18    24050.89    23685.85    596.64 o
   6   0  18     9765.00    10251.96    593.90 o
   7   0  18    53654.96    55455.42    864.63 o
   8   0  18      555.52      828.64    469.88 o
   9   0  18    12066.20    12413.93    669.01 o
  10   0  18      313.82       12.91    605.63 o
   1   1  18     4360.23     4016.43    421.75 o
   2   1  18     9693.90     8945.23    453.05 o
   3   1  18    30882.68    31268.40    609.16 o
   4   1  18    16589.25    17240.23    520.34 o
   5   1  18    10295.41    10893.59    501.96 o
   6   1  18      275.21      357.98    471.44 o
   7   1  18     1556.99     1603.68    514.48 o
   8   1  18       55.46      -33.65    531.69 o
   9   1  18    12627.42    13062.21    631.06 o
  10   1  18     1919.82     2402.19    591.94 o
   0   2  18     5353.80     4652.98    449.53 o
   1   2  18     6700.68     6741.79    474.57 o
   2   2  18     1108.81     1133.02    428.40 o
   3   2  18     1039.25     1196.79    396.71 o
   4   2  18     2213.31     2142.41    401.02 o
   5   2  18      111.08      220.27    437.01 o
   6   2  18     2977.26     3060.64    492.57 o
   7   2  18      671.22      420.58    520.74 o
   8   2  18       17.03       88.03    467.14 o
   9   2  18       35.67     -133.02    583.72 o
  10   2  18     1727.03     1703.83    568.47 o
   1   3  18     9227.81     9223.01    436.62 o
   2   3  18    12506.69    12917.85    529.73 o
   3   3  18    60609.48    61175.70    764.48 o
   4   3  18    13710.83    13037.56    514.08 o
   5   3  18    16331.64    15625.99    548.90 o
   6   3  18     2092.03     1836.86    483.18 o
   7   3  18     2767.67     2787.17    517.21 o
   8   3  18     5429.99     4886.15    535.21 o
   9   3  18    28116.26    27759.01    809.08 o
   0   4  18     1297.51     1160.80    486.31 o
   1   4  18    29392.45    29731.63    615.81 o
   2   4  18     4227.14     4384.20    402.19 o
   3   4  18      842.91      940.92    425.67 o
   4   4  18    15150.62    14408.07    525.04 o
   5   4  18    30405.31    31236.71    641.63 o
   6   4  18    16694.78    17593.51    651.02 o
   7   4  18    51829.55    53926.86    859.94 o
   8   4  18    21526.77    21355.64    671.75 o
   9   4  18    10057.96     9935.84    627.15 o
   1   5  18     3600.59     3388.50    444.44 o
   2   5  18     1519.98     1777.39    430.36 o
   3   5  18     8539.08     8572.77    478.87 o
   4   5  18     2905.36     2722.22    440.92 o
   5   5  18     6401.55     6859.16    543.04 o
   6   5  18     7133.44     7096.64    535.99 o
   7   5  18      721.52      759.78    491.00 o
   8   5  18     1754.99     1885.37    543.43 o
   9   5  18      977.49      962.05    590.38 o
   0   6  18    16442.72    17142.81    541.47 o
   1   6  18     8110.47     7768.39    485.92 o
   2   6  18     1815.10     1708.53    389.67 o
   3   6  18     1075.33     1370.89    460.49 o
   4   6  18      280.08      314.95    538.34 o
   5   6  18    13468.65    13455.80    557.12 o
   6   6  18      295.28      404.93    551.64 o
   7   6  18    14242.70    13946.02    613.85 o
   8   6  18     1799.51     1687.01    593.90 o
   9   6  18     1204.16      975.35    640.85 o
   1   7  18    21911.27    22311.04    607.20 o
   2   7  18    14248.51    13884.59    516.82 o
   3   7  18    56726.04    56250.81    781.69 o
   4   7  18     6438.73     6315.73    516.43 o
   5   7  18    29747.54    28127.56    651.02 o
   6   7  18     2463.99     2662.76    561.82 o
   7   7  18     2745.45     2883.80    521.13 o
   8   7  18    10650.13     9981.23    657.67 o
   0   8  18     5764.19     6395.93    553.60 o
   1   8  18    42620.20    43086.48    743.35 o
   2   8  18     2254.08     2474.18    512.91 o
   3   8  18     2727.82     2666.67    467.53 o
   4   8  18      225.74      169.80    457.36 o
   5   8  18    11260.45    11689.36    568.47 o
   6   8  18     4014.87     3574.34    535.60 o
   7   8  18    26017.39    26366.60    733.57 o
   8   8  18     8853.89     8456.58    633.02 o
   1   9  18       67.61      -47.34    482.79 o
   2   9  18      440.44      246.48    484.35 o
   3   9  18      737.27      716.75    496.87 o
   4   9  18      912.24     1152.19    494.13 o
   5   9  18      909.14     1077.47    494.13 o
   6   9  18      260.09      352.11    496.09 o
   7   9  18        3.47       63.38    565.73 o
   0  10  18     4216.86     3777.39    478.09 o
   1  10  18    37276.98    38136.17    742.18 o
   2  10  18      154.02      423.71    477.70 o
   3  10  18     1607.76     1654.54    503.52 o
   4  10  18    10285.10    10464.01    550.08 o
   5  10  18     6161.98     5748.05    580.99 o
   6  10  18     8334.41     8690.93    605.63 o
   7  10  18    15583.50    15272.70    682.71 o
   1  11  18    10754.55    10975.36    591.16 o
   2  11  18    13906.70    14355.64    589.20 o
   3  11  18    46123.09    46724.20    781.30 o
   4  11  18     6284.07     5580.99    573.55 o
   5  11  18     9428.09     9212.84    670.97 o
   6  11  18      961.92     1091.16    603.29 o
   0  12  18    13579.60    13179.58    546.17 o
   1  12  18     7889.45     7946.01    581.38 o
   2  12  18      213.95      259.39    525.82 o
   3  12  18      153.50      189.75    541.08 o
   4  12  18     3429.64     3389.28    553.21 o
   5  12  18     9944.54     9548.91    626.37 o
   1  13  18       18.77       51.25    578.64 o
   2  13  18      462.62      459.70    558.69 o
   3  13  18     1645.39     1681.14    512.52 o
   4  13  18     2580.21     2458.53    595.46 o
   0  14  18    18991.79    18693.28    709.31 o
   1  14  18    14066.48    13381.85    684.27 o
   1   1  19      401.90      362.29    392.80 o
   2   1  19    35625.91    34964.80    627.15 o
   3   1  19     7588.25     8064.56    471.05 o
   4   1  19    62957.19    60880.31    762.13 o
   5   1  19      494.96      396.71    504.30 o
   6   1  19     8181.32     7958.92    567.68 o
   7   1  19     1183.31     1171.75    515.26 o
   8   1  19     3513.34     3343.12    569.64 o
   9   1  19     4587.20     4234.74    635.76 o
   0   2  19    64787.95    67060.28    769.56 o
   1   2  19     1662.56     1763.69    374.02 o
   2   2  19    46386.50    46291.88    696.40 o
   3   2  19      215.83      298.12    357.98 o
   4   2  19     5013.47     5257.44    422.93 o
   5   2  19     3157.44     3145.93    557.12 o
   6   2  19    48483.27    47726.16    814.16 o
   7   2  19     7644.29     8144.37    543.82 o
   8   2  19    26614.84    26471.84    730.83 o
   9   2  19      305.04      281.30    579.81 o
   1   3  19     1685.51     1652.58    428.01 o
   2   3  19     6510.36     6956.19    406.49 o
   3   3  19       83.35      259.78    413.54 o
   4   3  19    20323.86    19991.01    637.72 o
   5   3  19     4462.23     3992.96    559.47 o
   6   3  19     2271.48     2114.24    506.65 o
   7   3  19      774.41      951.88    503.13 o
   8   3  19     6415.20     6187.01    613.46 o
   9   3  19      476.24      324.73    602.50 o
   0   4  19    24374.29    23723.41    592.72 o
   1   4  19      304.09      368.94    381.85 o
   2   4  19     2115.16     2251.57    415.10 o
   3   4  19      175.51      179.19    391.63 o
   4   4  19      109.25      138.50    509.39 o
   5   4  19     1598.34     1600.94    467.92 o
   6   4  19     5523.97     5898.67    546.95 o
   7   4  19      158.60      158.06    484.74 o
   8   4  19     3577.28     3217.14    616.98 o
   1   5  19     1478.59     1674.10    370.11 o
   2   5  19    43003.79    42182.34    674.10 o
   3   5  19     2690.71     2934.27    590.77 o
   4   5  19    35667.91    36740.24    737.48 o
   5   5  19     1691.14     1772.30    495.70 o
   6   5  19     1675.28     1641.63    494.13 o
   7   5  19     1355.13     1270.34    489.44 o
   8   5  19    31645.75    32032.49    812.21 o
   0   6  19    35727.43    35128.34    631.85 o
   1   6  19     8190.96     8056.73    478.87 o
   2   6  19    10328.48    10605.64    586.07 o
   3   6  19      990.28      997.65    485.92 o
   4   6  19    11117.51    11273.87    586.07 o
   5   6  19      435.24      352.90    451.10 o
   6   6  19    58849.63    59179.61    852.90 o
   7   6  19      845.55      945.62    624.02 o
   8   6  19    39545.27    39030.14    846.24 o
   1   7  19      263.42      257.43    465.18 o
   2   7  19     1621.57     1863.46    535.21 o
   3   7  19      663.74      697.18    483.57 o
   4   7  19     3737.10     3485.53    491.00 o
   5   7  19      119.86      136.15    448.75 o
   6   7  19       17.74       87.64    453.05 o
   7   7  19       12.37       98.59    544.99 o
   0   8  19    34527.64    34257.06    653.36 o
   1   8  19     2156.88     1952.66    530.52 o
   2   8  19     4276.44     4453.05    548.90 o
   3   8  19      307.33      507.43    455.79 o
   4   8  19     1233.98     1093.11    469.48 o
   5   8  19      851.48      629.11    488.65 o
   6   8  19    13770.90    13640.07    682.71 o
   7   8  19      770.36      705.40    573.94 o
   1   9  19     1617.72     1608.76    470.66 o
   2   9  19    60333.93    58342.36    827.86 o
   3   9  19     3582.24     3860.72    516.82 o
   4   9  19    44266.14    44104.48    777.78 o
   5   9  19     3547.44     3601.72    589.59 o
   6   9  19     5084.33     5532.87    694.05 o
   0  10  19    41313.82    41254.71    757.43 o
   1  10  19      234.07      253.52    463.22 o
   2  10  19     5638.65     5715.57    490.61 o
   3  10  19      496.35      181.92    508.22 o
   4  10  19       62.69      -95.07    573.16 o
   5  10  19     3989.37     4097.42    613.85 o
   6  10  19    17005.75    17087.26    716.75 o
   1  11  19      522.97      408.84    498.04 o
   2  11  19       18.53      -60.25    558.29 o
   3  11  19      434.94      271.13    542.65 o
   4  11  19     1642.06     1541.86    527.00 o
   5  11  19     1785.59     1874.02    635.76 o
   0  12  19    19916.90    19623.64    747.65 o
   1  12  19     1444.96     1303.60    572.38 o
   2  12  19     2941.69     3108.77    681.93 o
   3  12  19       33.92       78.64    624.41 o
   1  13  19       17.63      -84.51    557.51 o
   0   0  20    62805.59    62621.70    738.26 o
   1   0  20    37230.08    37836.87    678.01 o
   2   0  20    66231.95    67804.41    785.21 o
   3   0  20    14956.58    14759.00    549.30 o
   4   0  20      535.65      330.59    496.87 o
   5   0  20      822.07     1270.34    457.36 o
   6   0  20    23255.24    23576.30    658.06 o
   7   0  20     5507.31     5743.35    568.47 o
   8   0  20    16549.30    17322.00    784.82 o
   1   1  20     1847.62     1396.32    395.15 o
   2   1  20     8984.64     9219.49    555.95 o
   3   1  20    13263.59    12381.46    606.81 o
   4   1  20    27639.35    29683.89    690.92 o
   5   1  20     4701.97     5333.73    535.99 o
   6   1  20     1792.92     2284.04    507.82 o
   7   1  20     1039.48      897.11    600.55 o
   8   1  20     1498.60     1423.71    626.76 o
   0   2  20     9794.71     9010.96    445.62 o
   1   2  20      868.31      631.06    421.36 o
   2   2  20     3277.18     3518.00    501.96 o
   3   2  20       66.36      133.41    480.05 o
   4   2  20       84.36      -79.81    460.88 o
   5   2  20        5.59     -228.09    573.16 o
   6   2  20       62.32       50.86    523.08 o
   7   2  20     1329.17     1561.03    615.02 o
   8   2  20     1270.77     1298.51    626.37 o
   1   3  20     8469.32     9349.38    610.33 o
   2   3  20    37348.87    39503.15    757.04 o
   3   3  20    12915.28    13347.42    591.16 o
   4   3  20    31707.51    31473.02    671.75 o
   5   3  20     8800.99     8939.75    623.63 o
   6   3  20     2032.31     2172.93    519.95 o
   7   3  20     3551.46     3602.90    705.40 o
   8   3  20     9190.61     8641.63    629.89 o
   0   4  20    23857.83    23955.02    643.58 o
   1   4  20     1374.66     1043.43    505.87 o
   2   4  20     7153.03     7681.93    561.03 o
   3   4  20      384.83      330.59    516.82 o
   4   4  20    10715.55    10992.57    634.59 o
   5   4  20    19915.68    19528.57    589.98 o
   6   4  20    53605.49    54010.59    819.64 o
   7   4  20    25953.09    26612.69    865.42 o
   8   4  20    25680.11    25432.72    752.74 o
   1   5  20      419.25      427.62    473.79 o
   2   5  20      550.71      482.39    437.79 o
   3   5  20     7527.96     7582.16    533.26 o
   4   5  20     8288.26     8177.23    551.64 o
   5   5  20      102.39      162.75    443.27 o
   6   5  20      448.16      420.19    538.73 o
   7   5  20        2.36       51.25    559.47 o
   0   6  20    20045.29    20839.21    662.75 o
   1   6  20     3411.25     3796.56    449.92 o
   2   6  20      349.75      296.17    446.40 o
   3   6  20      208.57      127.54    496.87 o
   4   6  20      735.34      794.99    576.29 o
   5   6  20      455.51      420.97    450.31 o
   6   6  20     7219.96     6812.99    610.72 o
   7   6  20     3235.54     2332.55    645.93 o
   1   7  20     2479.68     2375.59    510.95 o
   2   7  20    48161.15    48115.83    780.13 o
   3   7  20    25843.77    25208.15    619.33 o
   4   7  20    31867.36    30303.22    693.66 o
   5   7  20     3509.27     3694.45    667.84 o
   6   7  20     2407.58     2172.15    597.42 o
   7   7  20      182.51       46.56    593.51 o
   0   8  20    39273.29    38950.33    733.18 o
   1   8  20    15220.51    15780.92    590.77 o
   2   8  20     8131.00     8080.99    584.12 o
   3   8  20     2411.92     2332.94    512.52 o
   4   8  20     1838.79     2196.01    505.48 o
   5   8  20      488.37      564.55    661.19 o
   6   8  20    19790.96    19686.63    702.66 o
   1   9  20     1595.05     1406.10    453.44 o
   2   9  20      275.11      206.96    451.10 o
   3   9  20      948.30      794.60    570.81 o
   4   9  20      281.02       70.42    594.68 o
   5   9  20      450.15      619.72    521.52 o
   0  10  20    22240.15    22665.50    693.27 o
   1  10  20     4301.35     3853.68    606.42 o
   2  10  20     2371.05     2052.82    584.51 o
   3  10  20        7.92     -114.24    563.38 o
   4  10  20     1679.76     1623.63    622.85 o
   1  11  20     7295.57     7573.56    602.50 o
   2  11  20    29442.40    29191.72    733.57 o
   3  11  20     7956.14     7483.96    607.98 o
   0  12  20    17233.87    18121.29    731.61 o
   1   1  21    14663.91    15107.99    572.77 o
   2   1  21     1525.20     1705.79    508.22 o
   3   1  21    48725.88    48646.34    756.65 o
   4   1  21     2893.41     2791.47    530.91 o
   5   1  21    24508.09    23737.49    649.06 o
   6   1  21       22.90       72.77    585.29 o
   7   1  21      317.02      246.87    606.42 o
   0   2  21      984.11      674.10    458.14 o
   1   2  21    43468.09    45351.74    776.60 o
   2   2  21     7901.79     8383.81    597.81 o
   3   2  21     8584.00     7947.58    586.46 o
   4   2  21     1081.04      918.62    471.44 o
   5   2  21    22761.84    22724.19    688.18 o
   6   2  21      623.09      634.98    577.86 o
   7   2  21    41551.79    39938.21    844.68 o
   1   3  21      177.06      406.10    511.74 o
   2   3  21      169.01      550.08    433.49 o
   3   3  21    19407.33    18881.07    598.20 o
   4   3  21     1984.93     2128.33    521.13 o
   5   3  21     1903.29     1332.55    521.13 o
   6   3  21      121.59      229.66    647.89 o
   7   3  21     2674.03     2438.58    681.93 o
   0   4  21      647.14      605.24    451.10 o
   1   4  21     8556.25     8492.96    543.43 o
   2   4  21     2787.48     3257.83    471.44 o
   3   4  21      130.55      -21.91    440.92 o
   4   4  21       40.56       57.12    489.44 o
   5   4  21     2287.63     2762.91    512.91 o
   6   4  21     1217.77     1254.70    591.94 o
   7   4  21     6679.86     7009.39    668.62 o
   1   5  21    20644.86    20920.20    649.84 o
   2   5  21     1729.92     1748.04    543.04 o
   3   5  21    55738.67    54767.63    812.99 o
   4   5  21      446.10      456.57    509.00 o
   5   5  21    11296.09    11440.15    622.07 o
   6   5  21      765.94      697.97    564.16 o
   0   6  21     5680.31     5453.05    456.96 o
   1   6  21    24369.08    25169.42    658.45 o
   2   6  21     2019.02     2013.69    508.61 o
   3   6  21       20.63      -32.08    483.57 o
   4   6  21       42.11     -109.15    576.68 o
   5   6  21    27781.32    28746.49    757.04 o
   6   6  21    10561.72    10216.75    655.32 o
   1   7  21      308.85      539.91    487.09 o
   2   7  21      346.63       19.95    517.21 o
   3   7  21     5065.82     5307.91    558.29 o
   4   7  21      364.79      204.23    582.16 o
   5   7  21     1844.70     1518.78    607.20 o
   0   8  21     4939.33     4723.79    462.44 o
   1   8  21    22833.32    22636.16    691.71 o
   2   8  21     4600.74     4412.37    543.82 o
   3   8  21      478.71      431.93    574.73 o
   4   8  21     1131.20     1181.14    536.78 o
   5   8  21     6600.79     6746.48    703.44 o
   1   9  21    18546.69    17024.27    674.49 o
   2   9  21     1085.76     1245.70    567.29 o
   3   9  21    56143.04    55232.03    879.89 o
   4   9  21       80.95      260.17    524.65 o
   0  10  21      714.30      815.73    627.54 o
   1  10  21    25880.48    25800.87    754.30 o
   2  10  21     3137.77     2803.60    551.25 o
   0   0  22    40094.05    39987.89    677.62 o
   1   0  22    53347.08    53541.89    744.91 o
   2   0  22     5524.86     5934.67    524.65 o
   3   0  22    18126.77    18701.50    642.02 o
   4   0  22      925.87      757.43    473.79 o
   5   0  22    17422.56    18305.17    774.26 o
   6   0  22    16050.97    16217.14    725.74 o
   1   1  22      872.97      893.19    485.13 o
   2   1  22     5716.11     4924.49    537.56 o
   3   1  22    27337.63    27341.95    690.92 o
   4   1  22     4877.75     4478.48    543.04 o
   5   1  22     6207.20     6447.19    627.15 o
   6   1  22     1150.64      976.53    597.03 o
   0   2  22     1736.60     1242.57    429.19 o
   1   2  22     1137.40      931.53    482.00 o
   2   2  22      205.38      -35.21    436.23 o
   3   2  22        1.16     -132.24    480.44 o
   4   2  22       43.67        7.82    560.25 o
   5   2  22      711.69      736.31    600.94 o
   6   2  22     2971.59     2823.16    576.29 o
   1   3  22     3027.70     3052.82    492.96 o
   2   3  22    13493.84    13357.99    560.25 o
   3   3  22    37913.18    36610.74    710.09 o
   4   3  22     8953.60     8487.09    622.07 o
   5   3  22     8476.69     7944.06    637.32 o
   6   3  22      226.09      115.81    670.58 o
   0   4  22     5070.38     4243.74    450.31 o
   1   4  22    15319.92    15030.52    571.21 o
   2   4  22     2177.92     2196.79    474.96 o
   3   4  22       16.25      -22.30    614.24 o
   4   4  22     6729.14     6640.85    598.98 o
   5   4  22    32484.81    33248.06    747.65 o
   1   5  22     2038.39     2133.80    466.75 o
   2   5  22     3568.54     3551.25    476.53 o
   3   5  22     2475.38     2774.65    591.94 o
   4   5  22     2998.04     2910.41    572.38 o
   5   5  22     3955.19     4016.43    585.29 o
   0   6  22     1740.79     1925.27    557.90 o
   1   6  22    12524.03    12304.78    589.59 o
   2   6  22     2413.42     2298.12    570.03 o
   3   6  22      499.63      126.37    648.67 o
   4   6  22     3505.41     3413.54    593.11 o
   1   7  22    22573.50    23563.78    732.39 o
   2   7  22    18060.86    17538.74    646.71 o
   3   7  22    14482.26    14091.95    662.36 o
   4   7  22    20314.58    18888.90    693.27 o
   0   8  22    23840.72    24672.55    689.75 o
   1   8  22    22518.27    21642.42    696.79 o
   2   8  22    12173.03    12534.04    674.10 o
   3   8  22      299.68      446.40    558.29 o
   1   1  23     1941.64     2298.91    613.46 o
   2   1  23    21641.37    21785.61    658.84 o
   3   1  23     2976.27     2901.80    632.24 o
   4   1  23    24825.47    23570.04    701.10 o
   0   2  23    46147.21    46791.49    800.08 o
   1   2  23     5674.33     5052.82    596.24 o
   2   2  23    20117.67    20126.38    723.79 o
   3   2  23      819.83     1044.60    559.08 o
   4   2  23     6739.96     6708.53    642.80 o
   1   3  23       78.51       17.61    563.77 o
   2   3  23     8461.46     8769.57    614.63 o
   3   3  23      349.24      510.56    602.50 o
   4   3  23     8912.04     7639.28    593.11 o
   0   4  23      743.53      700.31    503.91 o
   1   4  23      852.11      765.65    547.73 o
   2   4  23     1515.82     1612.29    613.46 o
   3   4  23       79.67      -35.60    537.17 o
   4   4  23     4013.65     3481.61    607.59 o
   1   5  23      748.48      868.15    563.77 o
   2   5  23    33300.13    32948.76    779.34 o
   3   5  23       77.78       87.64    573.94 o
   0   6  23    52085.63    52275.46    830.99 o
   1   6  23      159.46     -137.72    525.04 o
   2   6  23    10977.06    11320.82    723.01 o
   0   0  24    33918.41    33097.82    703.44 o
   1   0  24    11922.44    12088.03    672.93 o
   2   0  24    21934.49    21771.53    687.40 o
   1   1  24     5543.21     4920.58    597.42 o
   2   1  24    11803.94    12028.57    692.10 o
   0   2  24     2784.59     3156.10    571.99 o
   1   2  24       90.51      248.83    620.11 o
   2   2  24      367.59      346.24    573.16 o
   1   3  24     6325.02     5891.63    605.63 o
 
